# Supplementary material for: ﻿New species and new records of semiaquatic bugs (Arthropoda, Insecta, Hemiptera, Heteroptera, Gerromorpha) from French Guiana
Source: Zookeys. 2022 Nov 1;1126:155–99. doi: 10.3897/zookeys.1126.94545 (PMC9836513; doi:10.3897/zookeys.1126.94545)
Supplement: XML Treatment for Cylindrostethus hungerfordi [file zookeys.1126.94545-treatment2.xml]

<!DOCTYPE tp:taxon-treatment
  PUBLIC "-//TaxonX//DTD Taxonomic Treatment Publishing DTD v0 20100105//EN" "tax-treatment-NSO.dtd">
<tp:taxon-treatment xmlns:tp="http://www.plazi.org/taxpub"><tp:treatment-meta><kwd-group><label>Taxon classification</label><kwd>
                <named-content content-type="kingdom">Animalia</named-content>
              </kwd><kwd>
                <named-content content-type="order">Hemiptera</named-content>
              </kwd><kwd>
                <named-content content-type="family">Gerridae</named-content>
              </kwd></kwd-group><mixed-citation publication-type="journal"><person-group><name><surname>Rodrigues</surname><given-names>Juliana Mourão dos Santos</given-names></name><name><surname>Crumière</surname><given-names>Antonin Jean Johan</given-names></name><name><surname>Toubiana</surname><given-names>William</given-names></name><name><surname>Khila</surname><given-names>Abderrahman</given-names></name><name><surname>Moreira</surname><given-names>Felipe Ferraz Figueiredo</given-names></name></person-group><article-title>﻿New species and new records of semiaquatic bugs (<tp:taxon-name><tp:taxon-name-part taxon-name-part-type="phylum">Arthropoda</tp:taxon-name-part></tp:taxon-name>, <tp:taxon-name><tp:taxon-name-part taxon-name-part-type="class">Insecta</tp:taxon-name-part></tp:taxon-name>, <tp:taxon-name><tp:taxon-name-part taxon-name-part-type="order">Hemiptera</tp:taxon-name-part></tp:taxon-name>, <tp:taxon-name><tp:taxon-name-part taxon-name-part-type="suborder">Heteroptera</tp:taxon-name-part></tp:taxon-name>, <tp:taxon-name><tp:taxon-name-part taxon-name-part-type="infraorder">Gerromorpha</tp:taxon-name-part></tp:taxon-name>) from French Guiana</article-title><source>Zookeys</source><day>01</day><month>11</month><year>2022</year><volume>1126</volume><fpage>155</fpage><lpage>199</lpage><pub-id pub-id-type="doi">10.3897/zookeys.1126.94545</pub-id></mixed-citation></tp:treatment-meta><tp:nomenclature><label>﻿</label><tp:taxon-name>
              <object-id xmlns:xlink="http://www.w3.org/1999/xlink" content-type="arpha" xlink:type="simple">8949B7C6-00A3-5835-BE73-4F9FE4A68129</object-id>
              <tp:taxon-name-part taxon-name-part-type="genus" reg="Cylindrostethus">Cylindrostethus</tp:taxon-name-part>
              <tp:taxon-name-part taxon-name-part-type="species" reg="hungerfordi">hungerfordi</tp:taxon-name-part>
            </tp:taxon-name><tp:taxon-authority>Drake &amp; Harris, 1934</tp:taxon-authority><xref ref-type="fig" rid="F2">Figs 2B</xref><xref ref-type="fig" rid="F3">, 3A</xref></tp:nomenclature><tp:treatment-sec sec-type="material" id="SECID0EINAE"><title>Material examined.</title><p>French Guiana • 2 apterous ♂; Réserve Naturelle Nationale des Nouragues, Camp Inselberg; 4<named-content xmlns:xlink="http://www.w3.org/1999/xlink" content-type="dwc:verbatimCoordinates" xlink:type="simple"><named-content content-type="geo-json" specific-use="{&#34;type&#34;:&#34;Point&#34;,&#34;coordinates&#34;:[-52.686000,799.000000]}" id="NCID0ERNAE" xlink:type="simple">.0799, –52.6860</named-content></named-content>; 15 Oct. 2016; A.J.J. Crumière, A. Khila, F.F.F. Moreira, W. Toubiana leg.; <named-content xmlns:xlink="http://www.w3.org/1999/xlink" content-type="dwc:institutional_code" xlink:title="Coleção Entomológica do Instituto Oswaldo Cruz, Fundação Oswaldo Cruz" xlink:href="http://grbio.org/institution/funda%C3%A7%C3%A3o-oswaldo-cruz" xlink:type="simple">CEIOC</named-content> 81287.</p></tp:treatment-sec><tp:treatment-sec sec-type="distribution" id="SECID0E1NAE"><title>Distribution.</title><p>Guyana (<xref ref-type="bibr" rid="B22">Drake and Harris 1934</xref>), Suriname (<xref ref-type="bibr" rid="B70">Nieser 1970</xref>), French Guiana (this work), Brazil (<xref ref-type="bibr" rid="B70">Nieser 1970</xref>).</p></tp:treatment-sec><tp:treatment-sec><!--Section generated to contain objects referenced in tp:taxon-treatment.--><fig id="F2" position="float" orientation="portrait"><object-id xmlns:xlink="http://www.w3.org/1999/xlink" content-type="doi" xlink:type="simple">10.3897/zookeys.1126.94545.figure2</object-id><object-id xmlns:xlink="http://www.w3.org/1999/xlink" content-type="arpha" xlink:type="simple">9E126ED0-DBB4-5EB5-ABD1-F486D4287517</object-id><label>Figure 2.</label><caption><p>Habitus, dorsal view <bold>A</bold><italic><tp:taxon-name><tp:taxon-name-part taxon-name-part-type="genus" reg="Brachymetra">Brachymetra</tp:taxon-name-part><tp:taxon-name-part taxon-name-part-type="species" reg="lata">lata</tp:taxon-name-part></tp:taxon-name></italic><bold>B</bold><italic><tp:taxon-name><tp:taxon-name-part taxon-name-part-type="genus" reg="Cylindrostethus">Cylindrostethus</tp:taxon-name-part><tp:taxon-name-part taxon-name-part-type="species" reg="hungerfordi">hungerfordi</tp:taxon-name-part></tp:taxon-name></italic><bold>C</bold><italic><tp:taxon-name><tp:taxon-name-part taxon-name-part-type="genus" reg="Cylindrostethus">C.</tp:taxon-name-part><tp:taxon-name-part taxon-name-part-type="species" reg="palmaris">palmaris</tp:taxon-name-part></tp:taxon-name></italic><bold>D</bold><italic><tp:taxon-name><tp:taxon-name-part taxon-name-part-type="genus" reg="Limnogonus">Limnogonus</tp:taxon-name-part><tp:taxon-name-part taxon-name-part-type="species" reg="hyalinus">hyalinus</tp:taxon-name-part></tp:taxon-name></italic><bold>E</bold><italic><tp:taxon-name><tp:taxon-name-part taxon-name-part-type="genus" reg="Neogerris">Neogerris</tp:taxon-name-part><tp:taxon-name-part taxon-name-part-type="species" reg="magnus">magnus</tp:taxon-name-part></tp:taxon-name></italic><bold>F</bold><italic><tp:taxon-name><tp:taxon-name-part taxon-name-part-type="genus" reg="Tachygerris">Tachygerris</tp:taxon-name-part><tp:taxon-name-part taxon-name-part-type="species" reg="adamsoni">adamsoni</tp:taxon-name-part></tp:taxon-name></italic><bold>G</bold><italic><tp:taxon-name><tp:taxon-name-part taxon-name-part-type="genus" reg="Rheumatobates">Rheumatobates</tp:taxon-name-part><tp:taxon-name-part taxon-name-part-type="species" reg="mangrovensis">mangrovensis</tp:taxon-name-part></tp:taxon-name></italic><bold>H</bold><italic><tp:taxon-name><tp:taxon-name-part taxon-name-part-type="genus" reg="Rheumatobates">R.</tp:taxon-name-part><tp:taxon-name-part taxon-name-part-type="species" reg="trinitatis">trinitatis</tp:taxon-name-part></tp:taxon-name></italic><bold>I</bold><italic><tp:taxon-name><tp:taxon-name-part taxon-name-part-type="genus" reg="Ovatametra">Ovatametra</tp:taxon-name-part><tp:taxon-name-part taxon-name-part-type="species" reg="obesa">obesa</tp:taxon-name-part></tp:taxon-name></italic>. Scale bars: 1.0 mm (<bold>G</bold>); 2.0 mm (<bold>A–F, H, I</bold>).</p></caption><graphic xmlns:xlink="http://www.w3.org/1999/xlink" xlink:href="zookeys-1126-155_article-94545__-g002.jpg" position="float" orientation="portrait" xlink:type="simple" id="oo_764295.jpg"><uri content-type="original_file" xlink:type="simple">https://binary.pensoft.net/fig/764295</uri></graphic></fig><fig id="F3" position="float" orientation="portrait"><object-id xmlns:xlink="http://www.w3.org/1999/xlink" content-type="doi" xlink:type="simple">10.3897/zookeys.1126.94545.figure3</object-id><object-id xmlns:xlink="http://www.w3.org/1999/xlink" content-type="arpha" xlink:type="simple">6B5FB660-2DE3-5029-90F3-BCEF1EEA9F88</object-id><label>Figure 3.</label><caption><p>Geographic distribution of <tp:taxon-name><tp:taxon-name-part taxon-name-part-type="family">Gerridae</tp:taxon-name-part></tp:taxon-name> in French Guiana <bold>A</bold><italic><tp:taxon-name><tp:taxon-name-part taxon-name-part-type="genus" reg="Brachymetra">Brachymetra</tp:taxon-name-part><tp:taxon-name-part taxon-name-part-type="species" reg="lata">lata</tp:taxon-name-part></tp:taxon-name></italic>, <italic><tp:taxon-name><tp:taxon-name-part taxon-name-part-type="genus" reg="Cylindrostethus">Cylindrostethus</tp:taxon-name-part><tp:taxon-name-part taxon-name-part-type="species" reg="hungerfordi">hungerfordi</tp:taxon-name-part></tp:taxon-name></italic>, <italic><tp:taxon-name><tp:taxon-name-part taxon-name-part-type="genus" reg="Cylindrostethus">C.</tp:taxon-name-part><tp:taxon-name-part taxon-name-part-type="species" reg="palmaris">palmaris</tp:taxon-name-part></tp:taxon-name></italic>, <italic><tp:taxon-name><tp:taxon-name-part taxon-name-part-type="genus" reg="Limnogonus">Limnogonus</tp:taxon-name-part><tp:taxon-name-part taxon-name-part-type="species" reg="hyalinus">hyalinus</tp:taxon-name-part></tp:taxon-name></italic>, <italic><tp:taxon-name><tp:taxon-name-part taxon-name-part-type="genus" reg="Neogerris">Neogerris</tp:taxon-name-part><tp:taxon-name-part taxon-name-part-type="species" reg="magnus">magnus</tp:taxon-name-part></tp:taxon-name></italic> and <italic><tp:taxon-name><tp:taxon-name-part taxon-name-part-type="genus" reg="Tachygerris">Tachygerris</tp:taxon-name-part><tp:taxon-name-part taxon-name-part-type="species" reg="adamsoni">adamsoni</tp:taxon-name-part></tp:taxon-name></italic><bold>B</bold><italic><tp:taxon-name><tp:taxon-name-part taxon-name-part-type="genus" reg="Rheumatobates">Rheumatobates</tp:taxon-name-part><tp:taxon-name-part taxon-name-part-type="species" reg="mangrovensis">mangrovensis</tp:taxon-name-part></tp:taxon-name></italic>, <italic><tp:taxon-name><tp:taxon-name-part taxon-name-part-type="genus" reg="Rheumatobates">R.</tp:taxon-name-part><tp:taxon-name-part taxon-name-part-type="species" reg="trinitatis">trinitatis</tp:taxon-name-part></tp:taxon-name></italic>, <italic><tp:taxon-name><tp:taxon-name-part taxon-name-part-type="genus" reg="Ovatametra">Ovatametra</tp:taxon-name-part><tp:taxon-name-part taxon-name-part-type="species" reg="obesa">obesa</tp:taxon-name-part></tp:taxon-name></italic>, <italic><tp:taxon-name><tp:taxon-name-part taxon-name-part-type="genus" reg="Telmatometra">Telmatometra</tp:taxon-name-part><tp:taxon-name-part taxon-name-part-type="species" reg="fusca">fusca</tp:taxon-name-part></tp:taxon-name></italic> and <italic><tp:taxon-name><tp:taxon-name-part taxon-name-part-type="genus" reg="Telmatometra">T.</tp:taxon-name-part><tp:taxon-name-part taxon-name-part-type="species" reg="parva">parva</tp:taxon-name-part></tp:taxon-name></italic>. Circles indicate previous records; stars indicate new records.</p></caption><graphic xmlns:xlink="http://www.w3.org/1999/xlink" xlink:href="zookeys-1126-155_article-94545__-g003.jpg" position="float" orientation="portrait" xlink:type="simple" id="oo_764296.jpg"><uri content-type="original_file" xlink:type="simple">https://binary.pensoft.net/fig/764296</uri></graphic></fig></tp:treatment-sec><ref-list><ref id="B22"><mixed-citation xmlns:xlink="http://www.w3.org/1999/xlink" xlink:type="simple"><person-group><name name-style="western"><surname>Drake</surname><given-names>CJ</given-names></name><name name-style="western"><surname>Harris</surname><given-names>HM</given-names></name></person-group> (<year>1934</year>) <article-title>The <tp:taxon-name><tp:taxon-name-part taxon-name-part-type="subfamily">Gerrinae</tp:taxon-name-part></tp:taxon-name> of the Western Hemisphere (<tp:taxon-name><tp:taxon-name-part taxon-name-part-type="order">Hemiptera</tp:taxon-name-part></tp:taxon-name>).</article-title><source>Annals of the Carnegie Museum</source><volume>23</volume>: <fpage>179</fpage>–<lpage>241</lpage>. <ext-link xlink:type="simple" ext-link-type="doi" xlink:href="10.5962/p.226729">https://doi.org/10.5962/p.226729</ext-link></mixed-citation></ref><ref id="B70"><mixed-citation xmlns:xlink="http://www.w3.org/1999/xlink" xlink:type="simple"><person-group><name name-style="western"><surname>Nieser</surname><given-names>N</given-names></name></person-group> (<year>1970</year>) <article-title><tp:taxon-name><tp:taxon-name-part taxon-name-part-type="family">Gerridae</tp:taxon-name-part></tp:taxon-name> of Suriname and the Amazon with additional records of other Neotropical species.</article-title><source>Studies on the Fauna of Suriname and other Guyanas</source><volume>12</volume>: <fpage>94</fpage>–<lpage>138</lpage>. <ext-link xlink:type="simple" ext-link-type="uri" xlink:href="https://repository.naturalis.nl/pub/506290/SFAS1970012001004.pdf">https://repository.naturalis.nl/pub/506290/SFAS1970012001004.pdf</ext-link></mixed-citation></ref></ref-list></tp:taxon-treatment>
