# Supplementary material for: ﻿New species and new records of semiaquatic bugs (Arthropoda, Insecta, Hemiptera, Heteroptera, Gerromorpha) from French Guiana
Source: Zookeys. 2022 Nov 1;1126:155–99. doi: 10.3897/zookeys.1126.94545 (PMC9836513; doi:10.3897/zookeys.1126.94545)
Supplement: XML Treatment for Limnogonus hyalinus [file zookeys.1126.94545-treatment4.xml]

<!DOCTYPE tp:taxon-treatment
  PUBLIC "-//TaxonX//DTD Taxonomic Treatment Publishing DTD v0 20100105//EN" "tax-treatment-NSO.dtd">
<tp:taxon-treatment xmlns:tp="http://www.plazi.org/taxpub"><tp:treatment-meta><kwd-group><label>Taxon classification</label><kwd>
                  <named-content content-type="kingdom">Animalia</named-content>
                </kwd><kwd>
                  <named-content content-type="order">Hemiptera</named-content>
                </kwd><kwd>
                  <named-content content-type="family">Gerridae</named-content>
                </kwd></kwd-group><mixed-citation publication-type="journal"><person-group><name><surname>Rodrigues</surname><given-names>Juliana Mourão dos Santos</given-names></name><name><surname>Crumière</surname><given-names>Antonin Jean Johan</given-names></name><name><surname>Toubiana</surname><given-names>William</given-names></name><name><surname>Khila</surname><given-names>Abderrahman</given-names></name><name><surname>Moreira</surname><given-names>Felipe Ferraz Figueiredo</given-names></name></person-group><article-title>﻿New species and new records of semiaquatic bugs (<tp:taxon-name><tp:taxon-name-part taxon-name-part-type="phylum">Arthropoda</tp:taxon-name-part></tp:taxon-name>, <tp:taxon-name><tp:taxon-name-part taxon-name-part-type="class">Insecta</tp:taxon-name-part></tp:taxon-name>, <tp:taxon-name><tp:taxon-name-part taxon-name-part-type="order">Hemiptera</tp:taxon-name-part></tp:taxon-name>, <tp:taxon-name><tp:taxon-name-part taxon-name-part-type="suborder">Heteroptera</tp:taxon-name-part></tp:taxon-name>, <tp:taxon-name><tp:taxon-name-part taxon-name-part-type="infraorder">Gerromorpha</tp:taxon-name-part></tp:taxon-name>) from French Guiana</article-title><source>Zookeys</source><day>01</day><month>11</month><year>2022</year><volume>1126</volume><fpage>155</fpage><lpage>199</lpage><pub-id pub-id-type="doi">10.3897/zookeys.1126.94545</pub-id></mixed-citation></tp:treatment-meta><tp:nomenclature><label>﻿</label><tp:taxon-name>
                <object-id xmlns:xlink="http://www.w3.org/1999/xlink" content-type="arpha" xlink:type="simple">9191B46B-CAC4-59E6-B610-4C5EFD9BFDA7</object-id>
                <tp:taxon-name-part taxon-name-part-type="genus" reg="Limnogonus">Limnogonus</tp:taxon-name-part>
                <tp:taxon-name-part taxon-name-part-type="species" reg="hyalinus">hyalinus</tp:taxon-name-part>
              </tp:taxon-name><tp:taxon-authority>(Fabricius, 1803)</tp:taxon-authority><xref ref-type="fig" rid="F2">Figs 2D</xref><xref ref-type="fig" rid="F3">, 3A</xref></tp:nomenclature><tp:treatment-sec sec-type="material" id="SECID0EYTAE"><title>Material examined.</title><p>French Guiana • 1 macropterous ♂, 2 macropterous ♀; Réserve Naturelle Nationale des Nouragues, Camp Inselberg; <named-content xmlns:xlink="http://www.w3.org/1999/xlink" content-type="dwc:verbatimCoordinates" xlink:type="simple"><named-content content-type="geo-json" specific-use="{&#34;type&#34;:&#34;Point&#34;,&#34;coordinates&#34;:[-52.686000,4.079900]}" id="NCID0EBUAE" xlink:type="simple">4.0799, –52.6860</named-content></named-content>; 15 Oct. 2016; A.J.J. Crumière, A. Khila, F.F.F. Moreira, W. Toubiana leg.; <named-content xmlns:xlink="http://www.w3.org/1999/xlink" content-type="dwc:institutional_code" xlink:title="Coleção Entomológica do Instituto Oswaldo Cruz, Fundação Oswaldo Cruz" xlink:href="http://grbio.org/institution/funda%C3%A7%C3%A3o-oswaldo-cruz" xlink:type="simple">CEIOC</named-content> 79998 • 1 apterous ♂, 3 macropterous ♂, 1 macropterous ♀; same, except <named-content xmlns:xlink="http://www.w3.org/1999/xlink" content-type="dwc:verbatimCoordinates" xlink:type="simple"><named-content content-type="geo-json" specific-use="{&#34;type&#34;:&#34;Point&#34;,&#34;coordinates&#34;:[-52.677200,4.089200]}" id="NCID0ENUAE" xlink:type="simple">4.0892, –52.6772</named-content></named-content>; 14 Oct. 2016; <named-content xmlns:xlink="http://www.w3.org/1999/xlink" content-type="dwc:institutional_code" xlink:title="Coleção Entomológica do Instituto Oswaldo Cruz, Fundação Oswaldo Cruz" xlink:href="http://grbio.org/institution/funda%C3%A7%C3%A3o-oswaldo-cruz" xlink:type="simple">CEIOC</named-content> 81284 • 3 apterous ♂, 3 macropterous ♂, 4 apterous ♀, 3 macropterous ♀; localities near Cayenne; [<named-content xmlns:xlink="http://www.w3.org/1999/xlink" content-type="dwc:verbatimCoordinates" xlink:type="simple"><named-content content-type="geo-json" specific-use="{&#34;type&#34;:&#34;Point&#34;,&#34;coordinates&#34;:[-52.340000,4.860000]}" id="NCID0EZUAE" xlink:type="simple">4.86, –52.34</named-content></named-content>]; 12–13 Oct. 2016; A.J.J. Crumière, A. Khila, F.F.F. Moreira, W. Toubiana leg.; <named-content xmlns:xlink="http://www.w3.org/1999/xlink" content-type="dwc:institutional_code" xlink:title="Coleção Entomológica do Instituto Oswaldo Cruz, Fundação Oswaldo Cruz" xlink:href="http://grbio.org/institution/funda%C3%A7%C3%A3o-oswaldo-cruz" xlink:type="simple">CEIOC</named-content> 79994.</p></tp:treatment-sec><tp:treatment-sec sec-type="distribution" id="SECID0ECVAE"><title>Distribution.</title><p>Costa Rica (<xref ref-type="bibr" rid="B40">Herrera 2014</xref>), Panama (<xref ref-type="bibr" rid="B84">Rodrigues et al. 2021a</xref>), Trinidad &amp; Tobago (<xref ref-type="bibr" rid="B49">Hynes 1948</xref>), Colombia (<xref ref-type="bibr" rid="B5">Aristizábal 2002</xref>), Venezuela (<xref ref-type="bibr" rid="B66">Moreira et al. 2016</xref>), Guyana (<xref ref-type="bibr" rid="B57">Kuitert 1942</xref>), Suriname (<xref ref-type="bibr" rid="B70">Nieser 1970</xref>), French Guiana (<xref ref-type="bibr" rid="B10">Champion 1898</xref>; <xref ref-type="bibr" rid="B55">Kirkaldy 1899a</xref>; <xref ref-type="bibr" rid="B69">Motta et al. 2018</xref>; this work), Brazil (<xref ref-type="bibr" rid="B95">White 1879</xref>), Ecuador (<xref ref-type="bibr" rid="B56">Kirkaldy 1899b</xref>), Bolivia (<xref ref-type="bibr" rid="B42">Hungerford 1927</xref>).</p></tp:treatment-sec><tp:treatment-sec><!--Section generated to contain objects referenced in tp:taxon-treatment.--><fig id="F2" position="float" orientation="portrait"><object-id xmlns:xlink="http://www.w3.org/1999/xlink" content-type="doi" xlink:type="simple">10.3897/zookeys.1126.94545.figure2</object-id><object-id xmlns:xlink="http://www.w3.org/1999/xlink" content-type="arpha" xlink:type="simple">9E126ED0-DBB4-5EB5-ABD1-F486D4287517</object-id><label>Figure 2.</label><caption><p>Habitus, dorsal view <bold>A</bold><italic><tp:taxon-name><tp:taxon-name-part taxon-name-part-type="genus" reg="Brachymetra">Brachymetra</tp:taxon-name-part><tp:taxon-name-part taxon-name-part-type="species" reg="lata">lata</tp:taxon-name-part></tp:taxon-name></italic><bold>B</bold><italic><tp:taxon-name><tp:taxon-name-part taxon-name-part-type="genus" reg="Cylindrostethus">Cylindrostethus</tp:taxon-name-part><tp:taxon-name-part taxon-name-part-type="species" reg="hungerfordi">hungerfordi</tp:taxon-name-part></tp:taxon-name></italic><bold>C</bold><italic><tp:taxon-name><tp:taxon-name-part taxon-name-part-type="genus" reg="Cylindrostethus">C.</tp:taxon-name-part><tp:taxon-name-part taxon-name-part-type="species" reg="palmaris">palmaris</tp:taxon-name-part></tp:taxon-name></italic><bold>D</bold><italic><tp:taxon-name><tp:taxon-name-part taxon-name-part-type="genus" reg="Limnogonus">Limnogonus</tp:taxon-name-part><tp:taxon-name-part taxon-name-part-type="species" reg="hyalinus">hyalinus</tp:taxon-name-part></tp:taxon-name></italic><bold>E</bold><italic><tp:taxon-name><tp:taxon-name-part taxon-name-part-type="genus" reg="Neogerris">Neogerris</tp:taxon-name-part><tp:taxon-name-part taxon-name-part-type="species" reg="magnus">magnus</tp:taxon-name-part></tp:taxon-name></italic><bold>F</bold><italic><tp:taxon-name><tp:taxon-name-part taxon-name-part-type="genus" reg="Tachygerris">Tachygerris</tp:taxon-name-part><tp:taxon-name-part taxon-name-part-type="species" reg="adamsoni">adamsoni</tp:taxon-name-part></tp:taxon-name></italic><bold>G</bold><italic><tp:taxon-name><tp:taxon-name-part taxon-name-part-type="genus" reg="Rheumatobates">Rheumatobates</tp:taxon-name-part><tp:taxon-name-part taxon-name-part-type="species" reg="mangrovensis">mangrovensis</tp:taxon-name-part></tp:taxon-name></italic><bold>H</bold><italic><tp:taxon-name><tp:taxon-name-part taxon-name-part-type="genus" reg="Rheumatobates">R.</tp:taxon-name-part><tp:taxon-name-part taxon-name-part-type="species" reg="trinitatis">trinitatis</tp:taxon-name-part></tp:taxon-name></italic><bold>I</bold><italic><tp:taxon-name><tp:taxon-name-part taxon-name-part-type="genus" reg="Ovatametra">Ovatametra</tp:taxon-name-part><tp:taxon-name-part taxon-name-part-type="species" reg="obesa">obesa</tp:taxon-name-part></tp:taxon-name></italic>. Scale bars: 1.0 mm (<bold>G</bold>); 2.0 mm (<bold>A–F, H, I</bold>).</p></caption><graphic xmlns:xlink="http://www.w3.org/1999/xlink" xlink:href="zookeys-1126-155_article-94545__-g002.jpg" position="float" orientation="portrait" xlink:type="simple" id="oo_764295.jpg"><uri content-type="original_file" xlink:type="simple">https://binary.pensoft.net/fig/764295</uri></graphic></fig><fig id="F3" position="float" orientation="portrait"><object-id xmlns:xlink="http://www.w3.org/1999/xlink" content-type="doi" xlink:type="simple">10.3897/zookeys.1126.94545.figure3</object-id><object-id xmlns:xlink="http://www.w3.org/1999/xlink" content-type="arpha" xlink:type="simple">6B5FB660-2DE3-5029-90F3-BCEF1EEA9F88</object-id><label>Figure 3.</label><caption><p>Geographic distribution of <tp:taxon-name><tp:taxon-name-part taxon-name-part-type="family">Gerridae</tp:taxon-name-part></tp:taxon-name> in French Guiana <bold>A</bold><italic><tp:taxon-name><tp:taxon-name-part taxon-name-part-type="genus" reg="Brachymetra">Brachymetra</tp:taxon-name-part><tp:taxon-name-part taxon-name-part-type="species" reg="lata">lata</tp:taxon-name-part></tp:taxon-name></italic>, <italic><tp:taxon-name><tp:taxon-name-part taxon-name-part-type="genus" reg="Cylindrostethus">Cylindrostethus</tp:taxon-name-part><tp:taxon-name-part taxon-name-part-type="species" reg="hungerfordi">hungerfordi</tp:taxon-name-part></tp:taxon-name></italic>, <italic><tp:taxon-name><tp:taxon-name-part taxon-name-part-type="genus" reg="Cylindrostethus">C.</tp:taxon-name-part><tp:taxon-name-part taxon-name-part-type="species" reg="palmaris">palmaris</tp:taxon-name-part></tp:taxon-name></italic>, <italic><tp:taxon-name><tp:taxon-name-part taxon-name-part-type="genus" reg="Limnogonus">Limnogonus</tp:taxon-name-part><tp:taxon-name-part taxon-name-part-type="species" reg="hyalinus">hyalinus</tp:taxon-name-part></tp:taxon-name></italic>, <italic><tp:taxon-name><tp:taxon-name-part taxon-name-part-type="genus" reg="Neogerris">Neogerris</tp:taxon-name-part><tp:taxon-name-part taxon-name-part-type="species" reg="magnus">magnus</tp:taxon-name-part></tp:taxon-name></italic> and <italic><tp:taxon-name><tp:taxon-name-part taxon-name-part-type="genus" reg="Tachygerris">Tachygerris</tp:taxon-name-part><tp:taxon-name-part taxon-name-part-type="species" reg="adamsoni">adamsoni</tp:taxon-name-part></tp:taxon-name></italic><bold>B</bold><italic><tp:taxon-name><tp:taxon-name-part taxon-name-part-type="genus" reg="Rheumatobates">Rheumatobates</tp:taxon-name-part><tp:taxon-name-part taxon-name-part-type="species" reg="mangrovensis">mangrovensis</tp:taxon-name-part></tp:taxon-name></italic>, <italic><tp:taxon-name><tp:taxon-name-part taxon-name-part-type="genus" reg="Rheumatobates">R.</tp:taxon-name-part><tp:taxon-name-part taxon-name-part-type="species" reg="trinitatis">trinitatis</tp:taxon-name-part></tp:taxon-name></italic>, <italic><tp:taxon-name><tp:taxon-name-part taxon-name-part-type="genus" reg="Ovatametra">Ovatametra</tp:taxon-name-part><tp:taxon-name-part taxon-name-part-type="species" reg="obesa">obesa</tp:taxon-name-part></tp:taxon-name></italic>, <italic><tp:taxon-name><tp:taxon-name-part taxon-name-part-type="genus" reg="Telmatometra">Telmatometra</tp:taxon-name-part><tp:taxon-name-part taxon-name-part-type="species" reg="fusca">fusca</tp:taxon-name-part></tp:taxon-name></italic> and <italic><tp:taxon-name><tp:taxon-name-part taxon-name-part-type="genus" reg="Telmatometra">T.</tp:taxon-name-part><tp:taxon-name-part taxon-name-part-type="species" reg="parva">parva</tp:taxon-name-part></tp:taxon-name></italic>. Circles indicate previous records; stars indicate new records.</p></caption><graphic xmlns:xlink="http://www.w3.org/1999/xlink" xlink:href="zookeys-1126-155_article-94545__-g003.jpg" position="float" orientation="portrait" xlink:type="simple" id="oo_764296.jpg"><uri content-type="original_file" xlink:type="simple">https://binary.pensoft.net/fig/764296</uri></graphic></fig></tp:treatment-sec><ref-list><ref id="B40"><mixed-citation xmlns:xlink="http://www.w3.org/1999/xlink" xlink:type="simple"><person-group><name name-style="western"><surname>Herrera</surname><given-names>CJ</given-names></name></person-group> (<year>2014</year>) <article-title>Nuevos registros de chinches patinadores (<tp:taxon-name><tp:taxon-name-part taxon-name-part-type="order">Hemiptera</tp:taxon-name-part></tp:taxon-name>: <tp:taxon-name><tp:taxon-name-part taxon-name-part-type="suborder">Heteroptera</tp:taxon-name-part></tp:taxon-name>: <tp:taxon-name><tp:taxon-name-part taxon-name-part-type="family">Gerridae</tp:taxon-name-part></tp:taxon-name>) en Nicaragua y registros adicionales para Costa Rica.</article-title><source>Revista Peruana de Entomología</source><volume>21</volume>(<issue>2</issue>): <fpage>187</fpage>–<lpage>188</lpage>. <ext-link xlink:type="simple" ext-link-type="doi" xlink:href="10.15381/rpb.v21i2.9825">https://doi.org/10.15381/rpb.v21i2.9825</ext-link></mixed-citation></ref><ref id="B84"><mixed-citation xmlns:xlink="http://www.w3.org/1999/xlink" xlink:type="simple"><person-group><name name-style="western"><surname>Rodrigues</surname><given-names>JMS</given-names></name><name name-style="western"><surname>Crumière</surname><given-names>AJJ</given-names></name><name name-style="western"><surname>Mondragón</surname><given-names>SP</given-names></name><name name-style="western"><surname>Morales</surname><given-names>I</given-names></name><name name-style="western"><surname>Khila</surname><given-names>A</given-names></name><name name-style="western"><surname>Moreira</surname><given-names>FFF</given-names></name></person-group> (<year>2021a</year>) <article-title>Description of a new species and new records of <tp:taxon-name><tp:taxon-name-part taxon-name-part-type="infraorder">Gerromorpha</tp:taxon-name-part></tp:taxon-name> (<tp:taxon-name><tp:taxon-name-part taxon-name-part-type="class">Insecta</tp:taxon-name-part></tp:taxon-name>: <tp:taxon-name><tp:taxon-name-part taxon-name-part-type="order">Hemiptera</tp:taxon-name-part></tp:taxon-name>: <tp:taxon-name><tp:taxon-name-part taxon-name-part-type="suborder">Heteroptera</tp:taxon-name-part></tp:taxon-name>) from Panama and Colombia.</article-title><source>Zootaxa</source><volume>4958</volume>(<issue>1</issue>): <fpage>226</fpage>–<lpage>251</lpage>. <ext-link xlink:type="simple" ext-link-type="doi" xlink:href="10.11646/zootaxa.4958.1.12">https://doi.org/10.11646/zootaxa.4958.1.12</ext-link></mixed-citation></ref><ref id="B49"><mixed-citation xmlns:xlink="http://www.w3.org/1999/xlink" xlink:type="simple"><person-group><name name-style="western"><surname>Hynes</surname><given-names>HBN</given-names></name></person-group> (<year>1948</year>) <article-title>Notes on the aquatic <tp:taxon-name><tp:taxon-name-part taxon-name-part-type="order">Hemiptera</tp:taxon-name-part></tp:taxon-name>-<tp:taxon-name><tp:taxon-name-part taxon-name-part-type="suborder">Heteroptera</tp:taxon-name-part></tp:taxon-name> of Trinidad and Tobago, B.W.I., with description of a new species of <italic><tp:taxon-name><tp:taxon-name-part taxon-name-part-type="genus">Martarega</tp:taxon-name-part></tp:taxon-name></italic> B. White (<tp:taxon-name><tp:taxon-name-part taxon-name-part-type="family">Notonectidae</tp:taxon-name-part></tp:taxon-name>).</article-title><source>Transactions of the Royal Entomological Society of London</source><volume>99</volume>(<issue>10</issue>): <fpage>341</fpage>–<lpage>360</lpage>. <ext-link xlink:type="simple" ext-link-type="doi" xlink:href="10.1111/j.1365-2311.1948.tb01225.x">https://doi.org/10.1111/j.1365-2311.1948.tb01225.x</ext-link></mixed-citation></ref><ref id="B5"><mixed-citation xmlns:xlink="http://www.w3.org/1999/xlink" xlink:type="simple"><person-group><name name-style="western"><surname>Aristizábal</surname><given-names>H</given-names></name></person-group> (<year>2002</year>) Los Hemípteros de la película superficial del agua en Colombia. Parte 1. <tp:taxon-name><tp:taxon-name-part taxon-name-part-type="family">Gerridae</tp:taxon-name-part></tp:taxon-name>. Academia Colombiana de Ciencias Exactas, Físicas y Naturales, Bogotá, [x +] 239 pp. <ext-link xlink:type="simple" ext-link-type="uri" xlink:href="https://repositorio.accefyn.org.co/bitstream/001/48/1/ACCEFVN-AC-spa-N1-2002-Los%20hem%c3%adpteros%20de%20la%20pel%c3%adcula%20superficial%20del%20agua%20en%20Colombia.pdf">https://repositorio.accefyn.org.co/bitstream/001/48/1/ACCEFVN-AC-spa-N1-2002-Los%20hem%c3%adpteros%20de%20la%20pel%c3%adcula%20superficial%20del%20agua%20en%20Colombia.pdf</ext-link></mixed-citation></ref><ref id="B66"><mixed-citation xmlns:xlink="http://www.w3.org/1999/xlink" xlink:type="simple"><person-group><name name-style="western"><surname>Moreira</surname><given-names>FFF</given-names></name><name name-style="western"><surname>Rodrigues</surname><given-names>HDD</given-names></name><name name-style="western"><surname>Barbosa</surname><given-names>JF</given-names></name><name name-style="western"><surname>Reduciendo-Klementová</surname><given-names>B</given-names></name><name name-style="western"><surname>Svitok</surname><given-names>M</given-names></name></person-group> (<year>2016</year>) New records of <tp:taxon-name><tp:taxon-name-part taxon-name-part-type="infraorder">Gerromorpha</tp:taxon-name-part></tp:taxon-name> and <tp:taxon-name><tp:taxon-name-part taxon-name-part-type="infraorder">Nepomorpha</tp:taxon-name-part></tp:taxon-name> (<tp:taxon-name><tp:taxon-name-part taxon-name-part-type="class">Insecta</tp:taxon-name-part></tp:taxon-name>: <tp:taxon-name><tp:taxon-name-part taxon-name-part-type="order">Hemiptera</tp:taxon-name-part></tp:taxon-name>: <tp:taxon-name><tp:taxon-name-part taxon-name-part-type="suborder">Heteroptera</tp:taxon-name-part></tp:taxon-name>) from South America. Biodiversity Data Journal 4: e7975. <ext-link xlink:type="simple" ext-link-type="doi" xlink:href="10.3897/BDJ.4.e7975">https://doi.org/10.3897/BDJ.4.e7975</ext-link></mixed-citation></ref><ref id="B57"><mixed-citation xmlns:xlink="http://www.w3.org/1999/xlink" xlink:type="simple"><person-group><name name-style="western"><surname>Kuitert</surname><given-names>LC</given-names></name></person-group> (<year>1942</year>) <article-title><tp:taxon-name><tp:taxon-name-part taxon-name-part-type="subfamily">Gerrinae</tp:taxon-name-part></tp:taxon-name> in the University of Kansas Collections.</article-title><source>The University of Kansas Science Bulletin</source><volume>28</volume>: <fpage>113</fpage>–<lpage>143</lpage>.</mixed-citation></ref><ref id="B70"><mixed-citation xmlns:xlink="http://www.w3.org/1999/xlink" xlink:type="simple"><person-group><name name-style="western"><surname>Nieser</surname><given-names>N</given-names></name></person-group> (<year>1970</year>) <article-title><tp:taxon-name><tp:taxon-name-part taxon-name-part-type="family">Gerridae</tp:taxon-name-part></tp:taxon-name> of Suriname and the Amazon with additional records of other Neotropical species.</article-title><source>Studies on the Fauna of Suriname and other Guyanas</source><volume>12</volume>: <fpage>94</fpage>–<lpage>138</lpage>. <ext-link xlink:type="simple" ext-link-type="uri" xlink:href="https://repository.naturalis.nl/pub/506290/SFAS1970012001004.pdf">https://repository.naturalis.nl/pub/506290/SFAS1970012001004.pdf</ext-link></mixed-citation></ref><ref id="B10"><mixed-citation xmlns:xlink="http://www.w3.org/1999/xlink" xlink:type="simple"><person-group><name name-style="western"><surname>Champion</surname><given-names>GC</given-names></name></person-group> (<year>1898</year>) <article-title><tp:taxon-name><tp:taxon-name-part taxon-name-part-type="order">Hemiptera</tp:taxon-name-part></tp:taxon-name>-<tp:taxon-name><tp:taxon-name-part taxon-name-part-type="suborder">Heteroptera</tp:taxon-name-part></tp:taxon-name>. Biologia Centrali-Americana, <tp:taxon-name><tp:taxon-name-part taxon-name-part-type="class">Insecta</tp:taxon-name-part></tp:taxon-name>.</article-title><source><tp:taxon-name><tp:taxon-name-part taxon-name-part-type="order">Rhynchota</tp:taxon-name-part></tp:taxon-name></source><volume>2</volume>: <fpage>1</fpage>–<lpage>416</lpage>. <ext-link xlink:type="simple" ext-link-type="doi" xlink:href="10.5962/bhl.title.730">https://doi.org/10.5962/bhl.title.730</ext-link></mixed-citation></ref><ref id="B55"><mixed-citation xmlns:xlink="http://www.w3.org/1999/xlink" xlink:type="simple"><person-group><name name-style="western"><surname>Kirkaldy</surname><given-names>GW</given-names></name></person-group> (<year>1899a</year>) <article-title>Aquatic <tp:taxon-name><tp:taxon-name-part taxon-name-part-type="order">Rhynchota</tp:taxon-name-part></tp:taxon-name> in the collection of the Royal Museum of Belgium notes and descriptions.</article-title><source>Annales de la Société Entomologique de Belgique</source><volume>43</volume>: <fpage>505</fpage>–<lpage>510</lpage>. <ext-link xlink:type="simple" ext-link-type="uri" xlink:href="https://biostor.org/reference/235849">https://biostor.org/reference/235849</ext-link></mixed-citation></ref><ref id="B69"><mixed-citation xmlns:xlink="http://www.w3.org/1999/xlink" xlink:type="simple"><person-group><name name-style="western"><surname>Motta</surname><given-names>FS</given-names></name><name name-style="western"><surname>Moreira</surname><given-names>FFF</given-names></name><name name-style="western"><surname>Crumière</surname><given-names>AJJ</given-names></name><name name-style="western"><surname>Santos</surname><given-names>ME</given-names></name><name name-style="western"><surname>Khila</surname><given-names>A</given-names></name></person-group> (<year>2018</year>) <article-title>A new species of <italic><tp:taxon-name><tp:taxon-name-part taxon-name-part-type="genus">Rhagovelia</tp:taxon-name-part></tp:taxon-name></italic> Mayr, 1865 (<tp:taxon-name><tp:taxon-name-part taxon-name-part-type="order">Hemiptera</tp:taxon-name-part></tp:taxon-name>: <tp:taxon-name><tp:taxon-name-part taxon-name-part-type="suborder">Heteroptera</tp:taxon-name-part></tp:taxon-name>: <tp:taxon-name><tp:taxon-name-part taxon-name-part-type="family">Veliidae</tp:taxon-name-part></tp:taxon-name>) from French Guiana, with new records of <tp:taxon-name><tp:taxon-name-part taxon-name-part-type="infraorder">Gerromorpha</tp:taxon-name-part></tp:taxon-name> from the country.</article-title><source>Zootaxa</source><volume>4433</volume>(<issue>3</issue>): <fpage>520</fpage>–<lpage>530</lpage>. <ext-link xlink:type="simple" ext-link-type="doi" xlink:href="10.11646/zootaxa.4433.3.7">https://doi.org/10.11646/zootaxa.4433.3.7</ext-link></mixed-citation></ref><ref id="B95"><mixed-citation xmlns:xlink="http://www.w3.org/1999/xlink" xlink:type="simple"><person-group><name name-style="western"><surname>White</surname><given-names>FB</given-names></name></person-group> (<year>1879</year>) <article-title>List of the <tp:taxon-name><tp:taxon-name-part taxon-name-part-type="order">Hemiptera</tp:taxon-name-part></tp:taxon-name> Collected in the Amazons by Prof. J. W. H. Trail, M. A., M. D., in the years 1873–1875, with descriptions of the new species.</article-title><source>The Transactions of the Entomological Society of London</source><volume>4</volume>: <fpage>267</fpage>–<lpage>276</lpage>. <ext-link xlink:type="simple" ext-link-type="uri" xlink:href="https://biostor.org/reference/51198">https://biostor.org/reference/51198</ext-link></mixed-citation></ref><ref id="B56"><mixed-citation xmlns:xlink="http://www.w3.org/1999/xlink" xlink:type="simple"><person-group><name name-style="western"><surname>Kirkaldy</surname><given-names>GW</given-names></name></person-group> (<year>1899b</year>) <article-title>Viaggio del Dr. Enrico Festa nell’Ecuador e regioni vicine. XIX. Aquatic <tp:taxon-name><tp:taxon-name-part taxon-name-part-type="order">Rhynchota</tp:taxon-name-part></tp:taxon-name>. Bollettino dei Musei di Zoologia ed Anatomia Comparata della R.</article-title><source>Università di Torino</source><volume>14</volume>(<issue>350</issue>): <fpage>1</fpage>–<lpage>9</lpage>. <ext-link xlink:type="simple" ext-link-type="doi" xlink:href="10.5962/bhl.part.7275">https://doi.org/10.5962/bhl.part.7275</ext-link></mixed-citation></ref><ref id="B42"><mixed-citation xmlns:xlink="http://www.w3.org/1999/xlink" xlink:type="simple"><person-group><name name-style="western"><surname>Hungerford</surname><given-names>HB</given-names></name></person-group> (<year>1927</year>) <article-title>A report upon the aquatic and semi-aquatic hemiptera from the Mulford Biological Expedition to Bolivia, South America, 1921–22.</article-title><source>Proceedings of the Entomological Society of Washington</source><volume>29</volume>: <fpage>187</fpage>–<lpage>191</lpage>.</mixed-citation></ref></ref-list></tp:taxon-treatment>
