# Supplementary material for: ﻿New species and new records of semiaquatic bugs (Arthropoda, Insecta, Hemiptera, Heteroptera, Gerromorpha) from French Guiana
Source: Zookeys. 2022 Nov 1;1126:155–99. doi: 10.3897/zookeys.1126.94545 (PMC9836513; doi:10.3897/zookeys.1126.94545)
Supplement: XML Treatment for Mesovelia amoena [file zookeys.1126.94545-treatment12.xml]

<!DOCTYPE tp:taxon-treatment
  PUBLIC "-//TaxonX//DTD Taxonomic Treatment Publishing DTD v0 20100105//EN" "tax-treatment-NSO.dtd">
<tp:taxon-treatment xmlns:tp="http://www.plazi.org/taxpub"><tp:treatment-meta><kwd-group><label>Taxon classification</label><kwd>
                <named-content content-type="kingdom">Animalia</named-content>
              </kwd><kwd>
                <named-content content-type="order">Hemiptera</named-content>
              </kwd><kwd>
                <named-content content-type="family">Gerridae</named-content>
              </kwd></kwd-group><mixed-citation publication-type="journal"><person-group><name><surname>Rodrigues</surname><given-names>Juliana Mourão dos Santos</given-names></name><name><surname>Crumière</surname><given-names>Antonin Jean Johan</given-names></name><name><surname>Toubiana</surname><given-names>William</given-names></name><name><surname>Khila</surname><given-names>Abderrahman</given-names></name><name><surname>Moreira</surname><given-names>Felipe Ferraz Figueiredo</given-names></name></person-group><article-title>﻿New species and new records of semiaquatic bugs (<tp:taxon-name><tp:taxon-name-part taxon-name-part-type="phylum">Arthropoda</tp:taxon-name-part></tp:taxon-name>, <tp:taxon-name><tp:taxon-name-part taxon-name-part-type="class">Insecta</tp:taxon-name-part></tp:taxon-name>, <tp:taxon-name><tp:taxon-name-part taxon-name-part-type="order">Hemiptera</tp:taxon-name-part></tp:taxon-name>, <tp:taxon-name><tp:taxon-name-part taxon-name-part-type="suborder">Heteroptera</tp:taxon-name-part></tp:taxon-name>, <tp:taxon-name><tp:taxon-name-part taxon-name-part-type="infraorder">Gerromorpha</tp:taxon-name-part></tp:taxon-name>) from French Guiana</article-title><source>Zookeys</source><day>01</day><month>11</month><year>2022</year><volume>1126</volume><fpage>155</fpage><lpage>199</lpage><pub-id pub-id-type="doi">10.3897/zookeys.1126.94545</pub-id></mixed-citation></tp:treatment-meta><tp:nomenclature><label>﻿</label><tp:taxon-name>
              <object-id xmlns:xlink="http://www.w3.org/1999/xlink" content-type="arpha" xlink:type="simple">8B67E9D6-D076-50C8-8EBC-93A7D835217A</object-id>
              <tp:taxon-name-part taxon-name-part-type="genus" reg="Mesovelia">Mesovelia</tp:taxon-name-part>
              <tp:taxon-name-part taxon-name-part-type="species" reg="amoena">amoena</tp:taxon-name-part>
            </tp:taxon-name><tp:taxon-authority>Uhler, 1894</tp:taxon-authority><xref ref-type="fig" rid="F5">Fig. 5A, C</xref></tp:nomenclature><tp:treatment-sec sec-type="material" id="SECID0E1PAG"><title>Material examined.</title><p>French Guiana • 3 apterous ♀; Réserve Naturelle Nationale des Nouragues, Camp Inselberg; <named-content xmlns:xlink="http://www.w3.org/1999/xlink" content-type="dwc:verbatimCoordinates" xlink:type="simple"><named-content content-type="geo-json" specific-use="{&#34;type&#34;:&#34;Point&#34;,&#34;coordinates&#34;:[-52.677200,4.089200]}" id="NCID0EDQAG" xlink:type="simple">4.0892, –52.6772</named-content></named-content>; 16 Oct. 2016; A.J.J. Crumière, A. Khila, F.F.F. Moreira, W. Toubiana leg.; <named-content xmlns:xlink="http://www.w3.org/1999/xlink" content-type="dwc:institutional_code" xlink:title="Coleção Entomológica do Instituto Oswaldo Cruz, Fundação Oswaldo Cruz" xlink:href="http://grbio.org/institution/funda%C3%A7%C3%A3o-oswaldo-cruz" xlink:type="simple">CEIOC</named-content> 81290 • 9 apterous ♀; same, except, waterfall with moss and litter; [<named-content xmlns:xlink="http://www.w3.org/1999/xlink" content-type="dwc:verbatimCoordinates" xlink:type="simple"><named-content content-type="geo-json" specific-use="{&#34;type&#34;:&#34;Point&#34;,&#34;coordinates&#34;:[-52.680000,4.090000]}" id="NCID0EPQAG" xlink:type="simple">4.09, –52.68</named-content></named-content>]; 17 Oct. 2016; <named-content xmlns:xlink="http://www.w3.org/1999/xlink" content-type="dwc:institutional_code" xlink:title="Coleção Entomológica do Instituto Oswaldo Cruz, Fundação Oswaldo Cruz" xlink:href="http://grbio.org/institution/funda%C3%A7%C3%A3o-oswaldo-cruz" xlink:type="simple">CEIOC</named-content> 81291 • same, except <named-content xmlns:xlink="http://www.w3.org/1999/xlink" content-type="dwc:institutional_code" xlink:title="Coleção Entomológica do Instituto Oswaldo Cruz, Fundação Oswaldo Cruz" xlink:href="http://grbio.org/institution/funda%C3%A7%C3%A3o-oswaldo-cruz" xlink:type="simple">CEIOC</named-content> 81292.</p><fig id="F5" position="float" orientation="portrait"><object-id xmlns:xlink="http://www.w3.org/1999/xlink" content-type="doi" xlink:type="simple">10.3897/zookeys.1126.94545.figure5</object-id><object-id xmlns:xlink="http://www.w3.org/1999/xlink" content-type="arpha" xlink:type="simple">A719B899-71F8-54C7-B087-D6197525E923</object-id><label>Figure 5.</label><caption><p><bold>A, B</bold> habitus, dorsal view <bold>A</bold><italic><tp:taxon-name><tp:taxon-name-part taxon-name-part-type="genus" reg="Mesovelia">Mesovelia</tp:taxon-name-part><tp:taxon-name-part taxon-name-part-type="species" reg="amoena">amoena</tp:taxon-name-part></tp:taxon-name></italic><bold>B</bold><italic><tp:taxon-name><tp:taxon-name-part taxon-name-part-type="genus" reg="Rhagovelia">Rhagovelia</tp:taxon-name-part><tp:taxon-name-part taxon-name-part-type="species" reg="brunae">brunae</tp:taxon-name-part></tp:taxon-name></italic><bold>C, D</bold> geographic distribution in French Guiana <bold>C</bold><italic><tp:taxon-name><tp:taxon-name-part taxon-name-part-type="genus" reg="Mesovelia">M.</tp:taxon-name-part><tp:taxon-name-part taxon-name-part-type="species" reg="amoena">amoena</tp:taxon-name-part></tp:taxon-name></italic><bold>D</bold><italic><tp:taxon-name><tp:taxon-name-part taxon-name-part-type="genus" reg="Rhagovelia">R.</tp:taxon-name-part><tp:taxon-name-part taxon-name-part-type="species" reg="brunae">brunae</tp:taxon-name-part></tp:taxon-name></italic>. Stars indicate new records; question mark indicates an imprecise record (only the country is known, but not a specific locality). Scale bars: 2.0 mm.</p></caption><graphic xmlns:xlink="http://www.w3.org/1999/xlink" xlink:href="zookeys-1126-155_article-94545__-g005.jpg" position="float" orientation="portrait" xlink:type="simple" id="oo_764298.jpg"><uri content-type="original_file" xlink:type="simple">https://binary.pensoft.net/fig/764298</uri></graphic></fig></tp:treatment-sec><tp:treatment-sec sec-type="distribution" id="SECID0EBTAG"><title>Distribution.</title><p>Canada (<xref ref-type="bibr" rid="B9">Chagnon and Fournier 1948</xref>), United States (<xref ref-type="bibr" rid="B41">Hungerford 1924</xref>), Mexico (<xref ref-type="bibr" rid="B4">Andersen and J. Polhemus 1980</xref>), Belize (<xref ref-type="bibr" rid="B89">Spangler 1990</xref>), Cuba (<xref ref-type="bibr" rid="B71">Nieser 1977</xref>), Jamaica (<xref ref-type="bibr" rid="B93">Usinger 1968</xref>), Dominican Republic (<xref ref-type="bibr" rid="B89">Spangler 1990</xref>), Puerto Rico (<xref ref-type="bibr" rid="B39">Harris and Drake 1941</xref>), U.S. Virgin Islands (<xref ref-type="bibr" rid="B86">Rogers and Cruz-Rivera 2021</xref>), St. Eustatius (<xref ref-type="bibr" rid="B12">Cobben 1960</xref>), Martinique (<xref ref-type="bibr" rid="B17">de Kort-Gommers and Nieser 1969</xref>), Costa Rica (<xref ref-type="bibr" rid="B89">Spangler 1990</xref>), Panama (<xref ref-type="bibr" rid="B39">Harris and Drake 1941</xref>), St. Vincent &amp; the Grenadines (<xref ref-type="bibr" rid="B52">Jaczewski 1930</xref>), Curaçao (<xref ref-type="bibr" rid="B12">Cobben 1960</xref>), Bonaire (<xref ref-type="bibr" rid="B12">Cobben 1960</xref>), Grenada (<xref ref-type="bibr" rid="B91">Uhler 1894</xref>), Trinidad &amp; Tobago (<xref ref-type="bibr" rid="B49">Hynes 1948</xref>), Colombia (<xref ref-type="bibr" rid="B1">Alvarez and Roldán-Pérez 1983</xref>), French Guiana (this work), Brazil (<xref ref-type="bibr" rid="B51">Jaczewski 1928</xref>), Argentina (<xref ref-type="bibr" rid="B39">Harris and Drake 1941</xref>), Galápagos Islands (<xref ref-type="bibr" rid="B74">Peck 2001</xref>), Hawaiian Islands (<xref ref-type="bibr" rid="B35">Gagné and Howarth 1975</xref>).</p><sec sec-type="﻿Family Veliidae" id="SECID0EDWAG"><title>﻿Family <tp:taxon-name><tp:taxon-name-part taxon-name-part-type="family">Veliidae</tp:taxon-name-part></tp:taxon-name></title></sec></tp:treatment-sec><ref-list><ref id="B9"><mixed-citation xmlns:xlink="http://www.w3.org/1999/xlink" xlink:type="simple"><person-group><name name-style="western"><surname>Chagnon</surname><given-names>G</given-names></name><name name-style="western"><surname>Fournier</surname><given-names>O</given-names></name></person-group> (<year>1948</year>) <article-title>Contribution à l`étude des hémiptères aquatiques du Québec.</article-title><source>Contributions de l`Institut de Biologie de l`Université de Montréal</source><volume>21</volume>: <fpage>6</fpage>–<lpage>66</lpage>.</mixed-citation></ref><ref id="B41"><mixed-citation xmlns:xlink="http://www.w3.org/1999/xlink" xlink:type="simple"><person-group><name name-style="western"><surname>Hungerford</surname><given-names>HB</given-names></name></person-group> (<year>1924</year>) <article-title>A new <italic><tp:taxon-name><tp:taxon-name-part taxon-name-part-type="genus">Mesovelia</tp:taxon-name-part></tp:taxon-name></italic> with some biological notes regarding it (<tp:taxon-name><tp:taxon-name-part taxon-name-part-type="order">Hemiptera</tp:taxon-name-part></tp:taxon-name>-<tp:taxon-name><tp:taxon-name-part taxon-name-part-type="family">Mesoveliidae</tp:taxon-name-part></tp:taxon-name>).</article-title><source>Canadian Entomologist</source><volume>61</volume>(<issue>6</issue>): <fpage>142</fpage>–<lpage>144</lpage>. <ext-link xlink:type="simple" ext-link-type="doi" xlink:href="10.4039/Ent56142-6">https://doi.org/10.4039/Ent56142-6</ext-link></mixed-citation></ref><ref id="B4"><mixed-citation xmlns:xlink="http://www.w3.org/1999/xlink" xlink:type="simple"><person-group><name name-style="western"><surname>Andersen</surname><given-names>NM</given-names></name><name name-style="western"><surname>Polhemus</surname><given-names>JT</given-names></name></person-group> (<year>1980</year>) <article-title>Four new genera of <tp:taxon-name><tp:taxon-name-part taxon-name-part-type="family">Mesoveliidae</tp:taxon-name-part></tp:taxon-name> (<tp:taxon-name><tp:taxon-name-part taxon-name-part-type="order">Hemiptera</tp:taxon-name-part></tp:taxon-name>, <tp:taxon-name><tp:taxon-name-part taxon-name-part-type="infraorder">Gerromorpha</tp:taxon-name-part></tp:taxon-name>) and the phylogeny and classification of the family.</article-title><source>Entomologica Scandinavica</source><volume>11</volume>(<issue>4</issue>): <fpage>369</fpage>–<lpage>392</lpage>. <ext-link xlink:type="simple" ext-link-type="doi" xlink:href="10.1163/187631280794710060">https://doi.org/10.1163/187631280794710060</ext-link></mixed-citation></ref><ref id="B89"><mixed-citation xmlns:xlink="http://www.w3.org/1999/xlink" xlink:type="simple"><person-group><name name-style="western"><surname>Spangler</surname><given-names>PJ</given-names></name></person-group> (<year>1990</year>) <article-title>A new species of halophilous water-strider, <italic><tp:taxon-name><tp:taxon-name-part taxon-name-part-type="genus">Mesovelia</tp:taxon-name-part><tp:taxon-name-part taxon-name-part-type="species">polhemusi</tp:taxon-name-part></tp:taxon-name></italic>, from Belize and a key and checklist of New World species of the genus.</article-title><source>Proceedings of the Biological Society of Washington</source><volume>103</volume>: <fpage>86</fpage>–<lpage>94</lpage>. <ext-link xlink:type="simple" ext-link-type="uri" xlink:href="https://biostor.org/reference/69139">https://biostor.org/reference/69139</ext-link></mixed-citation></ref><ref id="B71"><mixed-citation xmlns:xlink="http://www.w3.org/1999/xlink" xlink:type="simple"><person-group><name name-style="western"><surname>Nieser</surname><given-names>N</given-names></name></person-group> (<year>1977</year>) <article-title>Aquatic and semiaquatic <tp:taxon-name><tp:taxon-name-part taxon-name-part-type="suborder">Heteroptera</tp:taxon-name-part></tp:taxon-name> from Cuba.</article-title><source>Résultats des Expéditions Biospéleologiques Cubano-Romaines à Cuba</source><volume>2</volume>: <fpage>355</fpage>–<lpage>360</lpage>.</mixed-citation></ref><ref id="B93"><mixed-citation xmlns:xlink="http://www.w3.org/1999/xlink" xlink:type="simple"><person-group><name name-style="western"><surname>Usinger</surname><given-names>RL</given-names></name></person-group> (<year>1968</year>) <article-title>Aquatic <tp:taxon-name><tp:taxon-name-part taxon-name-part-type="order">Hemiptera</tp:taxon-name-part></tp:taxon-name>.</article-title> In: <person-group><name name-style="western"><surname>Usinger</surname><given-names>RL</given-names></name></person-group> (<role>Ed.</role>) <issue-title>Aquatic Insects of California with Keys to North American Genera and California Species.</issue-title><source>University of California Press, Berkeley and Los Angeles</source>, <fpage>182</fpage>–<lpage>228</lpage>.</mixed-citation></ref><ref id="B39"><mixed-citation xmlns:xlink="http://www.w3.org/1999/xlink" xlink:type="simple"><person-group><name name-style="western"><surname>Harris</surname><given-names>HM</given-names></name><name name-style="western"><surname>Drake</surname><given-names>CJ</given-names></name></person-group> (<year>1941</year>) <article-title>Notes on the family <tp:taxon-name><tp:taxon-name-part taxon-name-part-type="family">Mesoveliidae</tp:taxon-name-part></tp:taxon-name> (<tp:taxon-name><tp:taxon-name-part taxon-name-part-type="order">Hemiptera</tp:taxon-name-part></tp:taxon-name>) with descriptions of two new species.</article-title><source>Iowa State College Journal of Science</source><volume>15</volume>: <fpage>275</fpage>–<lpage>277</lpage>.</mixed-citation></ref><ref id="B86"><mixed-citation xmlns:xlink="http://www.w3.org/1999/xlink" xlink:type="simple"><person-group><name name-style="western"><surname>Rogers</surname><given-names>DC</given-names></name><name name-style="western"><surname>Cruz-Rivera</surname><given-names>E</given-names></name></person-group> (<year>2021</year>) <article-title>A preliminary survey of the inland aquatic macroinvertebrate biodiversity of St. Thomas, US Virgin Islands.</article-title><source>Journal of Natural History</source><volume>55</volume>: <fpage>799</fpage>–<lpage>850</lpage>. <ext-link xlink:type="simple" ext-link-type="doi" xlink:href="10.1080/00222933.2021.1923850">https://doi.org/10.1080/00222933.2021.1923850</ext-link></mixed-citation></ref><ref id="B12"><mixed-citation xmlns:xlink="http://www.w3.org/1999/xlink" xlink:type="simple"><person-group><name name-style="western"><surname>Cobben</surname><given-names>RH</given-names></name></person-group> (<year>1960</year>) <article-title>The <tp:taxon-name><tp:taxon-name-part taxon-name-part-type="suborder">Heteroptera</tp:taxon-name-part></tp:taxon-name> of the Netherlands Antilles – I Foreword <tp:taxon-name><tp:taxon-name-part taxon-name-part-type="family">Gerridae</tp:taxon-name-part></tp:taxon-name>, <tp:taxon-name><tp:taxon-name-part taxon-name-part-type="family">Veliidae</tp:taxon-name-part></tp:taxon-name>, <tp:taxon-name><tp:taxon-name-part taxon-name-part-type="family">Mesoveliidae</tp:taxon-name-part></tp:taxon-name> (water striders).</article-title><source>Studies on the Fauna of Curaçao and other Caribbean Islands</source><volume>11</volume>: <fpage>1</fpage>–<lpage>34</lpage>. <ext-link xlink:type="simple" ext-link-type="uri" xlink:href="https://repository.naturalis.nl/pub/506092/SFAC1960011001001.pdf">https://repository.naturalis.nl/pub/506092/SFAC1960011001001.pdf</ext-link></mixed-citation></ref><ref id="B17"><mixed-citation xmlns:xlink="http://www.w3.org/1999/xlink" xlink:type="simple"><person-group><name name-style="western"><surname>De Kort-Gommers</surname><given-names>M</given-names></name><name name-style="western"><surname>Nieser</surname><given-names>N</given-names></name></person-group> (<year>1969</year>) <article-title>Records of Antillean water-striders (<tp:taxon-name><tp:taxon-name-part taxon-name-part-type="suborder">Heteroptera</tp:taxon-name-part></tp:taxon-name>).</article-title><source>Studies on the Fauna of Curaçao and other Caribbean Islands</source><volume>30</volume>: <fpage>72</fpage>–<lpage>87</lpage>. <ext-link xlink:type="simple" ext-link-type="uri" xlink:href="https://repository.naturalis.nl/pub/506095/SFAC1969030001003.pdf">https://repository.naturalis.nl/pub/506095/SFAC1969030001003.pdf</ext-link></mixed-citation></ref><ref id="B52"><mixed-citation xmlns:xlink="http://www.w3.org/1999/xlink" xlink:type="simple"><person-group><name name-style="western"><surname>Jaczewski</surname><given-names>T</given-names></name></person-group> (<year>1930</year>) <article-title>Notes on the American species of the genus <italic><tp:taxon-name><tp:taxon-name-part taxon-name-part-type="genus">Mesovelia</tp:taxon-name-part></tp:taxon-name></italic> Muls. (<tp:taxon-name><tp:taxon-name-part taxon-name-part-type="order">Hemiptera</tp:taxon-name-part></tp:taxon-name>, <tp:taxon-name><tp:taxon-name-part taxon-name-part-type="family">Mesoveliidae</tp:taxon-name-part></tp:taxon-name>).</article-title><source>Annales Musei Zoologici Polonici</source><volume>9</volume>(<issue>1</issue>): <fpage>1</fpage>–<lpage>12</lpage>.</mixed-citation></ref><ref id="B91"><mixed-citation xmlns:xlink="http://www.w3.org/1999/xlink" xlink:type="simple"><person-group><name name-style="western"><surname>Uhler</surname><given-names>PR</given-names></name></person-group> (<year>1894</year>) <article-title>On the <tp:taxon-name><tp:taxon-name-part taxon-name-part-type="order">Hemiptera</tp:taxon-name-part></tp:taxon-name>-<tp:taxon-name><tp:taxon-name-part taxon-name-part-type="suborder">Heteroptera</tp:taxon-name-part></tp:taxon-name> of the island of Grenada, West Indies.</article-title><source>Proceedings of the Zoological Society of London</source><volume>1894</volume>: <fpage>167</fpage>–<lpage>224</lpage>. <ext-link xlink:type="simple" ext-link-type="uri" xlink:href="https://biostor.org/reference/207790">https://biostor.org/reference/207790</ext-link></mixed-citation></ref><ref id="B49"><mixed-citation xmlns:xlink="http://www.w3.org/1999/xlink" xlink:type="simple"><person-group><name name-style="western"><surname>Hynes</surname><given-names>HBN</given-names></name></person-group> (<year>1948</year>) <article-title>Notes on the aquatic <tp:taxon-name><tp:taxon-name-part taxon-name-part-type="order">Hemiptera</tp:taxon-name-part></tp:taxon-name>-<tp:taxon-name><tp:taxon-name-part taxon-name-part-type="suborder">Heteroptera</tp:taxon-name-part></tp:taxon-name> of Trinidad and Tobago, B.W.I., with description of a new species of <italic><tp:taxon-name><tp:taxon-name-part taxon-name-part-type="genus">Martarega</tp:taxon-name-part></tp:taxon-name></italic> B. White (<tp:taxon-name><tp:taxon-name-part taxon-name-part-type="family">Notonectidae</tp:taxon-name-part></tp:taxon-name>).</article-title><source>Transactions of the Royal Entomological Society of London</source><volume>99</volume>(<issue>10</issue>): <fpage>341</fpage>–<lpage>360</lpage>. <ext-link xlink:type="simple" ext-link-type="doi" xlink:href="10.1111/j.1365-2311.1948.tb01225.x">https://doi.org/10.1111/j.1365-2311.1948.tb01225.x</ext-link></mixed-citation></ref><ref id="B1"><mixed-citation xmlns:xlink="http://www.w3.org/1999/xlink" xlink:type="simple"><person-group><name name-style="western"><surname>Alvarez</surname><given-names>LF</given-names></name><name name-style="western"><surname>Roldán-Perez</surname><given-names>G</given-names></name></person-group> (<year>1983</year>) <article-title>Estudio del orden <tp:taxon-name><tp:taxon-name-part taxon-name-part-type="order">Hemiptera</tp:taxon-name-part></tp:taxon-name> (<tp:taxon-name><tp:taxon-name-part taxon-name-part-type="suborder">Heteroptera</tp:taxon-name-part></tp:taxon-name>) en el Departamento de Antioquia en diferentes pisos altitudinales.</article-title><source>Actualidades Biologicas</source><volume>12</volume>: <fpage>31</fpage>–<lpage>45</lpage>. <ext-link xlink:type="simple" ext-link-type="uri" xlink:href="https://revistas.udea.edu.co/index.php/actbio/article/view/330315/20786587">https://revistas.udea.edu.co/index.php/actbio/article/view/330315/20786587</ext-link></mixed-citation></ref><ref id="B51"><mixed-citation xmlns:xlink="http://www.w3.org/1999/xlink" xlink:type="simple"><person-group><name name-style="western"><surname>Jaczewski</surname><given-names>T</given-names></name></person-group> (<year>1928</year>) <article-title><tp:taxon-name><tp:taxon-name-part taxon-name-part-type="family">Mesoveliidae</tp:taxon-name-part></tp:taxon-name> from the state of Paraná.</article-title><source>Prace Panstwowego Muzeum Zoologicznego</source><volume>7</volume>: <fpage>75</fpage>–<lpage>80</lpage>.</mixed-citation></ref><ref id="B74"><mixed-citation xmlns:xlink="http://www.w3.org/1999/xlink" xlink:type="simple"><person-group><name name-style="western"><surname>Peck</surname><given-names>SB</given-names></name></person-group> (<year>2001</year>) <source>Smaller Orders of Insects of the Galapagos, Ecuador.</source><publisher-name>NRC Research Press</publisher-name>, <publisher-loc>Ottawa</publisher-loc>, <size units="page">278 pp</size>.</mixed-citation></ref><ref id="B35"><mixed-citation xmlns:xlink="http://www.w3.org/1999/xlink" xlink:type="simple"><person-group><name name-style="western"><surname>Gagné</surname><given-names>WC</given-names></name><name name-style="western"><surname>Howarth</surname><given-names>FG</given-names></name></person-group> (<year>1975</year>) <article-title>The cavernicolous fauna of Hawaiian lava tubes, 6. <tp:taxon-name><tp:taxon-name-part taxon-name-part-type="family">Mesoveliidae</tp:taxon-name-part></tp:taxon-name> or water treaders (<tp:taxon-name><tp:taxon-name-part taxon-name-part-type="suborder">Heteroptera</tp:taxon-name-part></tp:taxon-name>).</article-title><source>Pacific Insects</source><volume>16</volume>: <fpage>399</fpage>–<lpage>413</lpage>.</mixed-citation></ref></ref-list></tp:taxon-treatment>
