# Supplementary material for: ﻿New species and new records of semiaquatic bugs (Arthropoda, Insecta, Hemiptera, Heteroptera, Gerromorpha) from French Guiana
Source: Zookeys. 2022 Nov 1;1126:155–99. doi: 10.3897/zookeys.1126.94545 (PMC9836513; doi:10.3897/zookeys.1126.94545)
Supplement: XML Treatment for Rhagovelia brunae [file zookeys.1126.94545-treatment13.xml]

<!DOCTYPE tp:taxon-treatment
  PUBLIC "-//TaxonX//DTD Taxonomic Treatment Publishing DTD v0 20100105//EN" "tax-treatment-NSO.dtd">
<tp:taxon-treatment xmlns:tp="http://www.plazi.org/taxpub"><tp:treatment-meta><kwd-group><label>Taxon classification</label><kwd>
                <named-content content-type="kingdom">Animalia</named-content>
              </kwd><kwd>
                <named-content content-type="order">Hemiptera</named-content>
              </kwd><kwd>
                <named-content content-type="family">Gerridae</named-content>
              </kwd></kwd-group><mixed-citation publication-type="journal"><person-group><name><surname>Rodrigues</surname><given-names>Juliana Mourão dos Santos</given-names></name><name><surname>Crumière</surname><given-names>Antonin Jean Johan</given-names></name><name><surname>Toubiana</surname><given-names>William</given-names></name><name><surname>Khila</surname><given-names>Abderrahman</given-names></name><name><surname>Moreira</surname><given-names>Felipe Ferraz Figueiredo</given-names></name></person-group><article-title>﻿New species and new records of semiaquatic bugs (<tp:taxon-name><tp:taxon-name-part taxon-name-part-type="phylum">Arthropoda</tp:taxon-name-part></tp:taxon-name>, <tp:taxon-name><tp:taxon-name-part taxon-name-part-type="class">Insecta</tp:taxon-name-part></tp:taxon-name>, <tp:taxon-name><tp:taxon-name-part taxon-name-part-type="order">Hemiptera</tp:taxon-name-part></tp:taxon-name>, <tp:taxon-name><tp:taxon-name-part taxon-name-part-type="suborder">Heteroptera</tp:taxon-name-part></tp:taxon-name>, <tp:taxon-name><tp:taxon-name-part taxon-name-part-type="infraorder">Gerromorpha</tp:taxon-name-part></tp:taxon-name>) from French Guiana</article-title><source>Zookeys</source><day>01</day><month>11</month><year>2022</year><volume>1126</volume><fpage>155</fpage><lpage>199</lpage><pub-id pub-id-type="doi">10.3897/zookeys.1126.94545</pub-id></mixed-citation></tp:treatment-meta><tp:nomenclature><label>﻿</label><tp:taxon-name>
              <object-id xmlns:xlink="http://www.w3.org/1999/xlink" content-type="arpha" xlink:type="simple">1D62F229-72EA-5DC6-977D-DC9AFB33322F</object-id>
              <tp:taxon-name-part taxon-name-part-type="genus" reg="Rhagovelia">Rhagovelia</tp:taxon-name-part>
              <tp:taxon-name-part taxon-name-part-type="species" reg="brunae">brunae</tp:taxon-name-part>
            </tp:taxon-name><tp:taxon-authority>Magalhães &amp; Moreira, 2016</tp:taxon-authority><xref ref-type="fig" rid="F5">Fig. 5B, D</xref></tp:nomenclature><tp:treatment-sec sec-type="material" id="SECID0E5XAG"><title>Material examined.</title><p>French Guiana • 4 apterous ♂, 1 apterous ♀, 1 macropterous ♀; near Cayenne; <named-content xmlns:xlink="http://www.w3.org/1999/xlink" content-type="dwc:verbatimCoordinates" xlink:type="simple"><named-content content-type="geo-json" specific-use="{&#34;type&#34;:&#34;Point&#34;,&#34;coordinates&#34;:[-52.307200,4.628200]}" id="NCID0EHYAG" xlink:type="simple">4.6282, –52.3072</named-content></named-content>; 21 Oct. 2016; A.J.J. Crumière, A. Khila, F.F.F. Moreira, W. Toubiana leg.; <named-content xmlns:xlink="http://www.w3.org/1999/xlink" content-type="dwc:institutional_code" xlink:title="Coleção Entomológica do Instituto Oswaldo Cruz, Fundação Oswaldo Cruz" xlink:href="http://grbio.org/institution/funda%C3%A7%C3%A3o-oswaldo-cruz" xlink:type="simple">CEIOC</named-content> 82158 • 3 apterous ♂, 3 apterous ♀; [unspecified locality]; [Oct. 2016]; [A.J.J. Crumière, A. Khila, F.F.F. Moreira, W. Toubiana leg.]; <named-content xmlns:xlink="http://www.w3.org/1999/xlink" content-type="dwc:institutional_code" xlink:title="Coleção Entomológica do Instituto Oswaldo Cruz, Fundação Oswaldo Cruz" xlink:href="http://grbio.org/institution/funda%C3%A7%C3%A3o-oswaldo-cruz" xlink:type="simple">CEIOC</named-content> 82156 • 1 apterous ♂, 1 apterous ♀; same, except <named-content xmlns:xlink="http://www.w3.org/1999/xlink" content-type="dwc:institutional_code" xlink:title="Coleção Entomológica do Instituto Oswaldo Cruz, Fundação Oswaldo Cruz" xlink:href="http://grbio.org/institution/funda%C3%A7%C3%A3o-oswaldo-cruz" xlink:type="simple">CEIOC</named-content> 82157.</p></tp:treatment-sec><tp:treatment-sec sec-type="distribution" id="SECID0EYYAG"><title>Distribution.</title><p>Venezuela (<xref ref-type="bibr" rid="B59">Magalhães et al. 2019</xref>), French Guiana (this work), Brazil (<xref ref-type="bibr" rid="B58">Magalhães et al. 2016</xref>).</p></tp:treatment-sec><tp:treatment-sec sec-type="notes" id="SECID0EGZAG"><title>Note.</title><p>We noticed slight divergences in the male hind femoral armature in this species when compared with the types. The degree of intraspecific variation concerning this feature is higher than originally assumed when the species was described.</p></tp:treatment-sec><tp:treatment-sec><!--Section generated to contain objects referenced in tp:taxon-treatment.--><fig id="F5" position="float" orientation="portrait"><object-id xmlns:xlink="http://www.w3.org/1999/xlink" content-type="doi" xlink:type="simple">10.3897/zookeys.1126.94545.figure5</object-id><object-id xmlns:xlink="http://www.w3.org/1999/xlink" content-type="arpha" xlink:type="simple">A719B899-71F8-54C7-B087-D6197525E923</object-id><label>Figure 5.</label><caption><p><bold>A, B</bold> habitus, dorsal view <bold>A</bold><italic><tp:taxon-name><tp:taxon-name-part taxon-name-part-type="genus" reg="Mesovelia">Mesovelia</tp:taxon-name-part><tp:taxon-name-part taxon-name-part-type="species" reg="amoena">amoena</tp:taxon-name-part></tp:taxon-name></italic><bold>B</bold><italic><tp:taxon-name><tp:taxon-name-part taxon-name-part-type="genus" reg="Rhagovelia">Rhagovelia</tp:taxon-name-part><tp:taxon-name-part taxon-name-part-type="species" reg="brunae">brunae</tp:taxon-name-part></tp:taxon-name></italic><bold>C, D</bold> geographic distribution in French Guiana <bold>C</bold><italic><tp:taxon-name><tp:taxon-name-part taxon-name-part-type="genus" reg="Mesovelia">M.</tp:taxon-name-part><tp:taxon-name-part taxon-name-part-type="species" reg="amoena">amoena</tp:taxon-name-part></tp:taxon-name></italic><bold>D</bold><italic><tp:taxon-name><tp:taxon-name-part taxon-name-part-type="genus" reg="Rhagovelia">R.</tp:taxon-name-part><tp:taxon-name-part taxon-name-part-type="species" reg="brunae">brunae</tp:taxon-name-part></tp:taxon-name></italic>. Stars indicate new records; question mark indicates an imprecise record (only the country is known, but not a specific locality). Scale bars: 2.0 mm.</p></caption><graphic xmlns:xlink="http://www.w3.org/1999/xlink" xlink:href="zookeys-1126-155_article-94545__-g005.jpg" position="float" orientation="portrait" xlink:type="simple" id="oo_764298.jpg"><uri content-type="original_file" xlink:type="simple">https://binary.pensoft.net/fig/764298</uri></graphic></fig></tp:treatment-sec><ref-list><ref id="B59"><mixed-citation xmlns:xlink="http://www.w3.org/1999/xlink" xlink:type="simple"><person-group><name name-style="western"><surname>Magalhães</surname><given-names>OM</given-names></name><name name-style="western"><surname>Reduciendo-Klementová</surname><given-names>B</given-names></name><name name-style="western"><surname>Svitok</surname><given-names>M</given-names></name><name name-style="western"><surname>Moreira</surname><given-names>FFF</given-names></name></person-group> (<year>2019</year>) <article-title>New species, new record, and key to the species of <italic><tp:taxon-name><tp:taxon-name-part taxon-name-part-type="genus">Rhagovelia</tp:taxon-name-part></tp:taxon-name></italic> in the <italic>robusta</italic> group (<tp:taxon-name><tp:taxon-name-part taxon-name-part-type="order">Hemiptera</tp:taxon-name-part></tp:taxon-name>: <tp:taxon-name><tp:taxon-name-part taxon-name-part-type="suborder">Heteroptera</tp:taxon-name-part></tp:taxon-name>: <tp:taxon-name><tp:taxon-name-part taxon-name-part-type="family">Veliidae</tp:taxon-name-part></tp:taxon-name>) from Venezuela.</article-title><source>Zootaxa</source><volume>4603</volume>(<issue>2</issue>): <fpage>389</fpage>–<lpage>396</lpage>. <ext-link xlink:type="simple" ext-link-type="doi" xlink:href="10.11646/zootaxa.4603.2.11">https://doi.org/10.11646/zootaxa.4603.2.11</ext-link></mixed-citation></ref><ref id="B58"><mixed-citation xmlns:xlink="http://www.w3.org/1999/xlink" xlink:type="simple"><person-group><name name-style="western"><surname>Magalhães</surname><given-names>OM</given-names></name><name name-style="western"><surname>Moreira</surname><given-names>FFF</given-names></name><name name-style="western"><surname>Galvão</surname><given-names>C</given-names></name></person-group> (<year>2016</year>) <article-title>A new species of <italic><tp:taxon-name><tp:taxon-name-part taxon-name-part-type="genus">Rhagovelia</tp:taxon-name-part></tp:taxon-name></italic> Mayr, 1865 (<tp:taxon-name><tp:taxon-name-part taxon-name-part-type="order">Hemiptera</tp:taxon-name-part></tp:taxon-name>: <tp:taxon-name><tp:taxon-name-part taxon-name-part-type="suborder">Heteroptera</tp:taxon-name-part></tp:taxon-name>: <tp:taxon-name><tp:taxon-name-part taxon-name-part-type="family">Veliidae</tp:taxon-name-part></tp:taxon-name>) from Pará State, with an updated key to Brazilian species of the <italic>robusta</italic> group.</article-title><source>Zootaxa</source><volume>4171</volume>(<issue>3</issue>): <fpage>586</fpage>–<lpage>594</lpage>. <ext-link xlink:type="simple" ext-link-type="doi" xlink:href="10.11646/zootaxa.4171.3.12">https://doi.org/10.11646/zootaxa.4171.3.12</ext-link></mixed-citation></ref></ref-list></tp:taxon-treatment>
