# Supplementary material for: ﻿New species and new records of semiaquatic bugs (Arthropoda, Insecta, Hemiptera, Heteroptera, Gerromorpha) from French Guiana
Source: Zookeys. 2022 Nov 1;1126:155–99. doi: 10.3897/zookeys.1126.94545 (PMC9836513; doi:10.3897/zookeys.1126.94545)
Supplement: XML Treatment for Rhagovelia elegans [file zookeys.1126.94545-treatment15.xml]

<!DOCTYPE tp:taxon-treatment
  PUBLIC "-//TaxonX//DTD Taxonomic Treatment Publishing DTD v0 20100105//EN" "tax-treatment-NSO.dtd">
<tp:taxon-treatment xmlns:tp="http://www.plazi.org/taxpub"><tp:treatment-meta><kwd-group><label>Taxon classification</label><kwd>
                <named-content content-type="kingdom">Animalia</named-content>
              </kwd><kwd>
                <named-content content-type="order">Hemiptera</named-content>
              </kwd><kwd>
                <named-content content-type="family">Gerridae</named-content>
              </kwd></kwd-group><mixed-citation publication-type="journal"><person-group><name><surname>Rodrigues</surname><given-names>Juliana Mourão dos Santos</given-names></name><name><surname>Crumière</surname><given-names>Antonin Jean Johan</given-names></name><name><surname>Toubiana</surname><given-names>William</given-names></name><name><surname>Khila</surname><given-names>Abderrahman</given-names></name><name><surname>Moreira</surname><given-names>Felipe Ferraz Figueiredo</given-names></name></person-group><article-title>﻿New species and new records of semiaquatic bugs (<tp:taxon-name><tp:taxon-name-part taxon-name-part-type="phylum">Arthropoda</tp:taxon-name-part></tp:taxon-name>, <tp:taxon-name><tp:taxon-name-part taxon-name-part-type="class">Insecta</tp:taxon-name-part></tp:taxon-name>, <tp:taxon-name><tp:taxon-name-part taxon-name-part-type="order">Hemiptera</tp:taxon-name-part></tp:taxon-name>, <tp:taxon-name><tp:taxon-name-part taxon-name-part-type="suborder">Heteroptera</tp:taxon-name-part></tp:taxon-name>, <tp:taxon-name><tp:taxon-name-part taxon-name-part-type="infraorder">Gerromorpha</tp:taxon-name-part></tp:taxon-name>) from French Guiana</article-title><source>Zookeys</source><day>01</day><month>11</month><year>2022</year><volume>1126</volume><fpage>155</fpage><lpage>199</lpage><pub-id pub-id-type="doi">10.3897/zookeys.1126.94545</pub-id></mixed-citation></tp:treatment-meta><tp:nomenclature><label>﻿</label><tp:taxon-name>
              <object-id xmlns:xlink="http://www.w3.org/1999/xlink" content-type="arpha" xlink:type="simple">0BD7BDA6-E3FA-5BBD-8323-A5A59126383C</object-id>
              <tp:taxon-name-part taxon-name-part-type="genus" reg="Rhagovelia">Rhagovelia</tp:taxon-name-part>
              <tp:taxon-name-part taxon-name-part-type="species" reg="elegans">elegans</tp:taxon-name-part>
            </tp:taxon-name><tp:taxon-authority>Uhler, 1894</tp:taxon-authority><xref ref-type="fig" rid="F10">Figs 10A</xref><xref ref-type="fig" rid="F11">, 11</xref></tp:nomenclature><tp:treatment-sec sec-type="material" id="SECID0EONBG"><title>Material examined.</title><p>French Guiana • 2 apterous ♀; Réserve Naturelle Nationale des Nouragues, Camp Inselberg; <named-content xmlns:xlink="http://www.w3.org/1999/xlink" content-type="dwc:verbatimCoordinates" xlink:type="simple"><named-content content-type="geo-json" specific-use="{&#34;type&#34;:&#34;Point&#34;,&#34;coordinates&#34;:[-52.677200,4.089200]}" id="NCID0EXNBG" xlink:type="simple">4.0892, –52.6772</named-content></named-content>; 14 Oct. 2016; A.J.J. Crumière, A. Khila, F.F.F. Moreira, W. Toubiana leg.; <named-content xmlns:xlink="http://www.w3.org/1999/xlink" content-type="dwc:institutional_code" xlink:title="Coleção Entomológica do Instituto Oswaldo Cruz, Fundação Oswaldo Cruz" xlink:href="http://grbio.org/institution/funda%C3%A7%C3%A3o-oswaldo-cruz" xlink:type="simple">CEIOC</named-content> 82149 • 1 apterous ♀; same, except <named-content xmlns:xlink="http://www.w3.org/1999/xlink" content-type="dwc:verbatimCoordinates" xlink:type="simple"><named-content content-type="geo-json" specific-use="{&#34;type&#34;:&#34;Point&#34;,&#34;coordinates&#34;:[-52.686000,4.079900]}" id="NCID0EDOBG" xlink:type="simple">4.0799, –52.6860</named-content></named-content>; 15 Oct. 2016; <named-content xmlns:xlink="http://www.w3.org/1999/xlink" content-type="dwc:institutional_code" xlink:title="Coleção Entomológica do Instituto Oswaldo Cruz, Fundação Oswaldo Cruz" xlink:href="http://grbio.org/institution/funda%C3%A7%C3%A3o-oswaldo-cruz" xlink:type="simple">CEIOC</named-content> 82148 • 1 apterous ♂; localities near Cayenne; [4.86, –52.34]; 12–13 Oct. 2016; A.J.J. Crumière, A. Khila, F.F.F. Moreira, W. Toubiana leg.; <named-content xmlns:xlink="http://www.w3.org/1999/xlink" content-type="dwc:institutional_code" xlink:title="Coleção Entomológica do Instituto Oswaldo Cruz, Fundação Oswaldo Cruz" xlink:href="http://grbio.org/institution/funda%C3%A7%C3%A3o-oswaldo-cruz" xlink:type="simple">CEIOC</named-content> 82150.</p><fig id="F10" position="float" orientation="portrait"><object-id xmlns:xlink="http://www.w3.org/1999/xlink" content-type="doi" xlink:type="simple">10.3897/zookeys.1126.94545.figure10</object-id><object-id xmlns:xlink="http://www.w3.org/1999/xlink" content-type="arpha" xlink:type="simple">37DADC39-DB7C-58D5-BBD6-9245BBAE9B0F</object-id><label>Figure 10.</label><caption><p>Habitus, dorsal view <bold>A</bold><italic><tp:taxon-name><tp:taxon-name-part taxon-name-part-type="genus" reg="Rhagovelia">Rhagovelia</tp:taxon-name-part><tp:taxon-name-part taxon-name-part-type="species" reg="elegans">elegans</tp:taxon-name-part></tp:taxon-name></italic><bold>B</bold><italic><tp:taxon-name><tp:taxon-name-part taxon-name-part-type="genus" reg="Rhagovelia">R.</tp:taxon-name-part><tp:taxon-name-part taxon-name-part-type="species" reg="ephydros">ephydros</tp:taxon-name-part></tp:taxon-name></italic><bold>C</bold><italic><tp:taxon-name><tp:taxon-name-part taxon-name-part-type="genus" reg="Rhagovelia">R.</tp:taxon-name-part><tp:taxon-name-part taxon-name-part-type="species" reg="equatoria">equatoria</tp:taxon-name-part></tp:taxon-name></italic><bold>D</bold><italic><tp:taxon-name><tp:taxon-name-part taxon-name-part-type="genus" reg="Rhagovelia">R.</tp:taxon-name-part><tp:taxon-name-part taxon-name-part-type="species" reg="evidis">evidis</tp:taxon-name-part></tp:taxon-name></italic><bold>E</bold><italic><tp:taxon-name><tp:taxon-name-part taxon-name-part-type="genus" reg="Rhagovelia">R.</tp:taxon-name-part><tp:taxon-name-part taxon-name-part-type="species" reg="guianana">guianana</tp:taxon-name-part></tp:taxon-name></italic><bold>F</bold><italic><tp:taxon-name><tp:taxon-name-part taxon-name-part-type="genus" reg="Rhagovelia">R.</tp:taxon-name-part><tp:taxon-name-part taxon-name-part-type="species" reg="humboldti">humboldti</tp:taxon-name-part></tp:taxon-name></italic>. Scale bars: 2 mm.</p></caption><graphic xmlns:xlink="http://www.w3.org/1999/xlink" xlink:href="zookeys-1126-155_article-94545__-g010.jpg" position="float" orientation="portrait" xlink:type="simple" id="oo_764303.jpg"><uri content-type="original_file" xlink:type="simple">https://binary.pensoft.net/fig/764303</uri></graphic></fig></tp:treatment-sec><tp:treatment-sec sec-type="distribution" id="SECID0ELRBG"><title>Distribution.</title><p>Hispaniola Island (D. <xref ref-type="bibr" rid="B76">Polhemus 1997</xref>), St. Kitts &amp; Nevis (<xref ref-type="bibr" rid="B8">Bacon 1956</xref>), Dominica (<xref ref-type="bibr" rid="B8">Bacon 1956</xref>), Martinique (<xref ref-type="bibr" rid="B17">de Kort-Gommers and Nieser 1969</xref>), St. Lucia (D. <xref ref-type="bibr" rid="B76">Polhemus 1997</xref>), Costa Rica (D. <xref ref-type="bibr" rid="B76">Polhemus 1997</xref>), Panama (<xref ref-type="bibr" rid="B10">Champion 1898</xref>), St. Vincent &amp; the Grenadines (<xref ref-type="bibr" rid="B90">Uhler 1893</xref>), Grenada (<xref ref-type="bibr" rid="B91">Uhler 1894</xref>), Trinidad &amp; Tobago (<xref ref-type="bibr" rid="B37">Gould 1931</xref>), Colombia (<xref ref-type="bibr" rid="B37">Gould 1931</xref>), Venezuela (<xref ref-type="bibr" rid="B47">Hungerford 1944</xref>), French Guiana (this work), Brazil (<xref ref-type="bibr" rid="B37">Gould 1931</xref>), Ecuador (D. <xref ref-type="bibr" rid="B76">Polhemus 1997</xref>).</p><fig id="F11" position="float" orientation="portrait"><object-id xmlns:xlink="http://www.w3.org/1999/xlink" content-type="doi" xlink:type="simple">10.3897/zookeys.1126.94545.figure11</object-id><object-id xmlns:xlink="http://www.w3.org/1999/xlink" content-type="arpha" xlink:type="simple">4FA3C289-1AA9-5B48-B22C-64DEE9A785A9</object-id><label>Figure 11.</label><caption><p>Geographic distribution of <italic><tp:taxon-name><tp:taxon-name-part taxon-name-part-type="genus" reg="Rhagovelia">Rhagovelia</tp:taxon-name-part><tp:taxon-name-part taxon-name-part-type="species" reg="elegans">elegans</tp:taxon-name-part></tp:taxon-name></italic>, <italic><tp:taxon-name><tp:taxon-name-part taxon-name-part-type="genus" reg="Rhagovelia">R.</tp:taxon-name-part><tp:taxon-name-part taxon-name-part-type="species" reg="ephydros">ephydros</tp:taxon-name-part></tp:taxon-name></italic>, <italic><tp:taxon-name><tp:taxon-name-part taxon-name-part-type="genus" reg="Rhagovelia">R.</tp:taxon-name-part><tp:taxon-name-part taxon-name-part-type="species" reg="equatoria">equatoria</tp:taxon-name-part></tp:taxon-name></italic>, <italic><tp:taxon-name><tp:taxon-name-part taxon-name-part-type="genus" reg="Rhagovelia">R.</tp:taxon-name-part><tp:taxon-name-part taxon-name-part-type="species" reg="evidis">evidis</tp:taxon-name-part></tp:taxon-name>. <tp:taxon-name><tp:taxon-name-part taxon-name-part-type="genus" reg="Rhagovelia">R.</tp:taxon-name-part><tp:taxon-name-part taxon-name-part-type="species" reg="guianana">guianana</tp:taxon-name-part></tp:taxon-name></italic> and <italic><tp:taxon-name><tp:taxon-name-part taxon-name-part-type="genus" reg="Rhagovelia">R.</tp:taxon-name-part><tp:taxon-name-part taxon-name-part-type="species" reg="humboldti">humboldti</tp:taxon-name-part></tp:taxon-name></italic> in French Guiana. Stars, squares and circle indicate new records; question marks indicate imprecise records (only the country is known, but not a specific locality).</p></caption><graphic xmlns:xlink="http://www.w3.org/1999/xlink" xlink:href="zookeys-1126-155_article-94545__-g011.jpg" position="float" orientation="portrait" xlink:type="simple" id="oo_764304.jpg"><uri content-type="original_file" xlink:type="simple">https://binary.pensoft.net/fig/764304</uri></graphic></fig></tp:treatment-sec><ref-list><ref id="B76"><mixed-citation xmlns:xlink="http://www.w3.org/1999/xlink" xlink:type="simple"><person-group><name name-style="western"><surname>Polhemus</surname><given-names>DA</given-names></name></person-group> (<year>1997</year>) <source>Systematics of the genus <italic><tp:taxon-name><tp:taxon-name-part taxon-name-part-type="genus">Rhagovelia</tp:taxon-name-part></tp:taxon-name></italic> Mayr (<tp:taxon-name><tp:taxon-name-part taxon-name-part-type="suborder">Heteroptera</tp:taxon-name-part></tp:taxon-name>: <tp:taxon-name><tp:taxon-name-part taxon-name-part-type="family">Veliidae</tp:taxon-name-part></tp:taxon-name>) in the Western Hemisphere (exclusive of the <italic><tp:taxon-name><tp:taxon-name-part taxon-name-part-type="genus"/><tp:taxon-name-part taxon-name-part-type="species">angustipes</tp:taxon-name-part></tp:taxon-name></italic> complex).</source><publisher-name>Entomological Society of America</publisher-name>, <publisher-loc>Lanham</publisher-loc>, <size units="page">386 pp</size>.</mixed-citation></ref><ref id="B8"><mixed-citation xmlns:xlink="http://www.w3.org/1999/xlink" xlink:type="simple"><person-group><name name-style="western"><surname>Bacon</surname><given-names>JA</given-names></name></person-group> (<year>1956</year>) <article-title>A taxonomic study of the genus <italic><tp:taxon-name><tp:taxon-name-part taxon-name-part-type="genus">Rhagovelia</tp:taxon-name-part></tp:taxon-name></italic> (<tp:taxon-name><tp:taxon-name-part taxon-name-part-type="order">Hemiptera</tp:taxon-name-part></tp:taxon-name>, <tp:taxon-name><tp:taxon-name-part taxon-name-part-type="family">Veliidae</tp:taxon-name-part></tp:taxon-name>) of the Western Hemisphere.</article-title><source>The University of Kansas Science Bulletin</source><volume>38</volume>: <fpage>695</fpage>–<lpage>913</lpage>.</mixed-citation></ref><ref id="B17"><mixed-citation xmlns:xlink="http://www.w3.org/1999/xlink" xlink:type="simple"><person-group><name name-style="western"><surname>De Kort-Gommers</surname><given-names>M</given-names></name><name name-style="western"><surname>Nieser</surname><given-names>N</given-names></name></person-group> (<year>1969</year>) <article-title>Records of Antillean water-striders (<tp:taxon-name><tp:taxon-name-part taxon-name-part-type="suborder">Heteroptera</tp:taxon-name-part></tp:taxon-name>).</article-title><source>Studies on the Fauna of Curaçao and other Caribbean Islands</source><volume>30</volume>: <fpage>72</fpage>–<lpage>87</lpage>. <ext-link xlink:type="simple" ext-link-type="uri" xlink:href="https://repository.naturalis.nl/pub/506095/SFAC1969030001003.pdf">https://repository.naturalis.nl/pub/506095/SFAC1969030001003.pdf</ext-link></mixed-citation></ref><ref id="B10"><mixed-citation xmlns:xlink="http://www.w3.org/1999/xlink" xlink:type="simple"><person-group><name name-style="western"><surname>Champion</surname><given-names>GC</given-names></name></person-group> (<year>1898</year>) <article-title><tp:taxon-name><tp:taxon-name-part taxon-name-part-type="order">Hemiptera</tp:taxon-name-part></tp:taxon-name>-<tp:taxon-name><tp:taxon-name-part taxon-name-part-type="suborder">Heteroptera</tp:taxon-name-part></tp:taxon-name>. Biologia Centrali-Americana, <tp:taxon-name><tp:taxon-name-part taxon-name-part-type="class">Insecta</tp:taxon-name-part></tp:taxon-name>.</article-title><source><tp:taxon-name><tp:taxon-name-part taxon-name-part-type="order">Rhynchota</tp:taxon-name-part></tp:taxon-name></source><volume>2</volume>: <fpage>1</fpage>–<lpage>416</lpage>. <ext-link xlink:type="simple" ext-link-type="doi" xlink:href="10.5962/bhl.title.730">https://doi.org/10.5962/bhl.title.730</ext-link></mixed-citation></ref><ref id="B90"><mixed-citation xmlns:xlink="http://www.w3.org/1999/xlink" xlink:type="simple"><person-group><name name-style="western"><surname>Uhler</surname><given-names>PR</given-names></name></person-group> (<year>1893</year>) <article-title>A list of the <tp:taxon-name><tp:taxon-name-part taxon-name-part-type="order">Hemiptera</tp:taxon-name-part></tp:taxon-name>-<tp:taxon-name><tp:taxon-name-part taxon-name-part-type="suborder">Heteroptera</tp:taxon-name-part></tp:taxon-name> collected in the island of St. Vincent by Mr. Herbert H. Smith; with descriptions of new genera and species.</article-title><source>Proceedings of the Zoological Society of London</source><volume>1893</volume>: <fpage>705</fpage>–<lpage>719</lpage>. <ext-link xlink:type="simple" ext-link-type="uri" xlink:href="https://biostor.org/reference/60384">https://biostor.org/reference/60384</ext-link></mixed-citation></ref><ref id="B91"><mixed-citation xmlns:xlink="http://www.w3.org/1999/xlink" xlink:type="simple"><person-group><name name-style="western"><surname>Uhler</surname><given-names>PR</given-names></name></person-group> (<year>1894</year>) <article-title>On the <tp:taxon-name><tp:taxon-name-part taxon-name-part-type="order">Hemiptera</tp:taxon-name-part></tp:taxon-name>-<tp:taxon-name><tp:taxon-name-part taxon-name-part-type="suborder">Heteroptera</tp:taxon-name-part></tp:taxon-name> of the island of Grenada, West Indies.</article-title><source>Proceedings of the Zoological Society of London</source><volume>1894</volume>: <fpage>167</fpage>–<lpage>224</lpage>. <ext-link xlink:type="simple" ext-link-type="uri" xlink:href="https://biostor.org/reference/207790">https://biostor.org/reference/207790</ext-link></mixed-citation></ref><ref id="B37"><mixed-citation xmlns:xlink="http://www.w3.org/1999/xlink" xlink:type="simple"><person-group><name name-style="western"><surname>Gould</surname><given-names>GE</given-names></name></person-group> (<year>1931</year>) <article-title>The <italic><tp:taxon-name><tp:taxon-name-part taxon-name-part-type="genus">Rhagovelia</tp:taxon-name-part></tp:taxon-name></italic> of the Western Hemisphere, with notes on World distribution (<tp:taxon-name><tp:taxon-name-part taxon-name-part-type="order">Hemiptera</tp:taxon-name-part></tp:taxon-name>, <tp:taxon-name><tp:taxon-name-part taxon-name-part-type="family">Veliidae</tp:taxon-name-part></tp:taxon-name>).</article-title><source>Kansas University Science Bulletin</source><volume>20</volume>: <fpage>5</fpage>–<lpage>61</lpage>. <ext-link xlink:type="simple" ext-link-type="doi" xlink:href="10.5962/bhl.part.19193">https://doi.org/10.5962/bhl.part.19193</ext-link></mixed-citation></ref><ref id="B47"><mixed-citation xmlns:xlink="http://www.w3.org/1999/xlink" xlink:type="simple"><person-group><name name-style="western"><surname>Hungerford</surname><given-names>HB</given-names></name></person-group> (<year>1944</year>) Some Venezuelan aquatic <tp:taxon-name><tp:taxon-name-part taxon-name-part-type="order">Hemiptera</tp:taxon-name-part></tp:taxon-name>. Zoologica 29: 129. <ext-link xlink:type="simple" ext-link-type="doi" xlink:href="10.5962/p.203569">https://doi.org/10.5962/p.203569</ext-link></mixed-citation></ref></ref-list></tp:taxon-treatment>
