# Supplementary material for: ﻿New species and new records of semiaquatic bugs (Arthropoda, Insecta, Hemiptera, Heteroptera, Gerromorpha) from French Guiana
Source: Zookeys. 2022 Nov 1;1126:155–99. doi: 10.3897/zookeys.1126.94545 (PMC9836513; doi:10.3897/zookeys.1126.94545)
Supplement: XML Treatment for Callivelia conata [file zookeys.1126.94545-treatment23.xml]

<!DOCTYPE tp:taxon-treatment
  PUBLIC "-//TaxonX//DTD Taxonomic Treatment Publishing DTD v0 20100105//EN" "tax-treatment-NSO.dtd">
<tp:taxon-treatment xmlns:tp="http://www.plazi.org/taxpub"><tp:treatment-meta><kwd-group><label>Taxon classification</label><kwd>
                <named-content content-type="kingdom">Animalia</named-content>
              </kwd><kwd>
                <named-content content-type="order">Hemiptera</named-content>
              </kwd><kwd>
                <named-content content-type="family">Gerridae</named-content>
              </kwd></kwd-group><mixed-citation publication-type="journal"><person-group><name><surname>Rodrigues</surname><given-names>Juliana Mourão dos Santos</given-names></name><name><surname>Crumière</surname><given-names>Antonin Jean Johan</given-names></name><name><surname>Toubiana</surname><given-names>William</given-names></name><name><surname>Khila</surname><given-names>Abderrahman</given-names></name><name><surname>Moreira</surname><given-names>Felipe Ferraz Figueiredo</given-names></name></person-group><article-title>﻿New species and new records of semiaquatic bugs (<tp:taxon-name><tp:taxon-name-part taxon-name-part-type="phylum">Arthropoda</tp:taxon-name-part></tp:taxon-name>, <tp:taxon-name><tp:taxon-name-part taxon-name-part-type="class">Insecta</tp:taxon-name-part></tp:taxon-name>, <tp:taxon-name><tp:taxon-name-part taxon-name-part-type="order">Hemiptera</tp:taxon-name-part></tp:taxon-name>, <tp:taxon-name><tp:taxon-name-part taxon-name-part-type="suborder">Heteroptera</tp:taxon-name-part></tp:taxon-name>, <tp:taxon-name><tp:taxon-name-part taxon-name-part-type="infraorder">Gerromorpha</tp:taxon-name-part></tp:taxon-name>) from French Guiana</article-title><source>Zookeys</source><day>01</day><month>11</month><year>2022</year><volume>1126</volume><fpage>155</fpage><lpage>199</lpage><pub-id pub-id-type="doi">10.3897/zookeys.1126.94545</pub-id></mixed-citation></tp:treatment-meta><tp:nomenclature><label>﻿</label><tp:taxon-name>
              <object-id xmlns:xlink="http://www.w3.org/1999/xlink" content-type="arpha" xlink:type="simple">930209BB-024D-51FA-AC39-55173B804A74</object-id>
              <tp:taxon-name-part taxon-name-part-type="genus" reg="Callivelia">Callivelia</tp:taxon-name-part>
              <tp:taxon-name-part taxon-name-part-type="species" reg="conata">conata</tp:taxon-name-part>
            </tp:taxon-name><tp:taxon-authority>(Hungerford, 1929)</tp:taxon-authority><xref ref-type="fig" rid="F17">Figs 17A</xref><xref ref-type="fig" rid="F18">, 18</xref></tp:nomenclature><tp:treatment-sec sec-type="material" id="SECID0EY6AI"><title>Material examined.</title><p>French Guiana • 6 macropterous ♂; Réserve Naturelle Nationale des Nouragues, Camp Inselberg; <named-content xmlns:xlink="http://www.w3.org/1999/xlink" content-type="dwc:verbatimCoordinates" xlink:type="simple"><named-content content-type="geo-json" specific-use="{&#34;type&#34;:&#34;Point&#34;,&#34;coordinates&#34;:[-52.677200,4.089200]}" id="NCID0EBABI" xlink:type="simple">4.0892, –52.6772</named-content></named-content>; 14 Oct. 2016; A.J.J. Crumière, A. Khila, F.F.F. Moreira, W. Toubiana leg.; <named-content xmlns:xlink="http://www.w3.org/1999/xlink" content-type="dwc:institutional_code" xlink:title="Coleção Entomológica do Instituto Oswaldo Cruz, Fundação Oswaldo Cruz" xlink:href="http://grbio.org/institution/funda%C3%A7%C3%A3o-oswaldo-cruz" xlink:type="simple">CEIOC</named-content> 79996 • 1 macropterous ♀; same, except Camp Pararé and surroundings; <named-content xmlns:xlink="http://www.w3.org/1999/xlink" content-type="dwc:verbatimCoordinates" xlink:type="simple"><named-content content-type="geo-json" specific-use="{&#34;type&#34;:&#34;Point&#34;,&#34;coordinates&#34;:[-52.672800,4.038600]}" id="NCID0ENABI" xlink:type="simple">4.0386, –52.6728</named-content></named-content>; 17–18 Oct. 2016; <named-content xmlns:xlink="http://www.w3.org/1999/xlink" content-type="dwc:institutional_code" xlink:title="Coleção Entomológica do Instituto Oswaldo Cruz, Fundação Oswaldo Cruz" xlink:href="http://grbio.org/institution/funda%C3%A7%C3%A3o-oswaldo-cruz" xlink:type="simple">CEIOC</named-content> 79986.</p><fig id="F17" position="float" orientation="portrait"><object-id xmlns:xlink="http://www.w3.org/1999/xlink" content-type="doi" xlink:type="simple">10.3897/zookeys.1126.94545.figure17</object-id><object-id xmlns:xlink="http://www.w3.org/1999/xlink" content-type="arpha" xlink:type="simple">258C5D56-7DBC-5910-B7D4-21FBD4387801</object-id><label>Figure 17.</label><caption><p>Habitus, dorsal view <bold>A</bold><italic><tp:taxon-name><tp:taxon-name-part taxon-name-part-type="genus" reg="Callivelia">Callivelia</tp:taxon-name-part><tp:taxon-name-part taxon-name-part-type="species" reg="conata">conata</tp:taxon-name-part></tp:taxon-name></italic><bold>B</bold><italic><tp:taxon-name><tp:taxon-name-part taxon-name-part-type="genus" reg="Oiovelia">Oiovelia</tp:taxon-name-part><tp:taxon-name-part taxon-name-part-type="species" reg="cunucunumana">cunucunumana</tp:taxon-name-part></tp:taxon-name></italic>, specimen with approximately v-shaped whitish pruinosity on posterior portion of pronotum <bold>C</bold><italic><tp:taxon-name><tp:taxon-name-part taxon-name-part-type="genus" reg="Oiovelia">Oiovelia</tp:taxon-name-part><tp:taxon-name-part taxon-name-part-type="species" reg="cunucunumana">cunucunumana</tp:taxon-name-part></tp:taxon-name></italic>, specimen without approximately v-shaped whitish pruinosity on posterior portion of pronotum <bold>D</bold><italic><tp:taxon-name><tp:taxon-name-part taxon-name-part-type="genus" reg="Paravelia">Paravelia</tp:taxon-name-part><tp:taxon-name-part taxon-name-part-type="species" reg="bullialata">bullialata</tp:taxon-name-part></tp:taxon-name></italic>. Scale bars: 2 mm.</p></caption><graphic xmlns:xlink="http://www.w3.org/1999/xlink" xlink:href="zookeys-1126-155_article-94545__-g017.jpg" position="float" orientation="portrait" xlink:type="simple" id="oo_764310.jpg"><uri content-type="original_file" xlink:type="simple">https://binary.pensoft.net/fig/764310</uri></graphic></fig></tp:treatment-sec><tp:treatment-sec sec-type="distribution" id="SECID0EXCBI"><title>Distribution.</title><p>Trinidad &amp; Tobago (<xref ref-type="bibr" rid="B33">Floriano et al 2017a</xref>), Venezuela (<xref ref-type="bibr" rid="B33">Floriano et al. 2017a</xref>), Guyana (<xref ref-type="bibr" rid="B33">Floriano et al. 2017a</xref>), Suriname (D. <xref ref-type="bibr" rid="B78">Polhemus 2021</xref>), French Guiana (<xref ref-type="bibr" rid="B43">Hungerford 1929a</xref>; this work), Brazil (<xref ref-type="bibr" rid="B43">Hungerford 1929a</xref>), Peru (D. <xref ref-type="bibr" rid="B78">Polhemus 2021</xref>).</p><fig id="F18" position="float" orientation="portrait"><object-id xmlns:xlink="http://www.w3.org/1999/xlink" content-type="doi" xlink:type="simple">10.3897/zookeys.1126.94545.figure18</object-id><object-id xmlns:xlink="http://www.w3.org/1999/xlink" content-type="arpha" xlink:type="simple">8068AFD8-59D7-507A-84EA-3D16345EF322</object-id><label>Figure 18.</label><caption><p>Geographic distribution of <italic><tp:taxon-name><tp:taxon-name-part taxon-name-part-type="genus" reg="Callivelia">Callivelia</tp:taxon-name-part><tp:taxon-name-part taxon-name-part-type="species" reg="conata">conata</tp:taxon-name-part></tp:taxon-name></italic>, <italic><tp:taxon-name><tp:taxon-name-part taxon-name-part-type="genus" reg="Oiovelia">Oiovelia</tp:taxon-name-part><tp:taxon-name-part taxon-name-part-type="species" reg="cunucunumana">cunucunumana</tp:taxon-name-part></tp:taxon-name></italic> and <italic><tp:taxon-name><tp:taxon-name-part taxon-name-part-type="genus" reg="Paravelia">Paravelia</tp:taxon-name-part><tp:taxon-name-part taxon-name-part-type="species" reg="bullialata">bullialata</tp:taxon-name-part></tp:taxon-name></italic> in French Guiana. Circles indicate previous records; stars indicate new records.</p></caption><graphic xmlns:xlink="http://www.w3.org/1999/xlink" xlink:href="zookeys-1126-155_article-94545__-g018.jpg" position="float" orientation="portrait" xlink:type="simple" id="oo_764311.jpg"><uri content-type="original_file" xlink:type="simple">https://binary.pensoft.net/fig/764311</uri></graphic></fig></tp:treatment-sec><ref-list><ref id="B33"><mixed-citation xmlns:xlink="http://www.w3.org/1999/xlink" xlink:type="simple"><person-group><name name-style="western"><surname>Floriano</surname><given-names>CFB</given-names></name><name name-style="western"><surname>Moreira</surname><given-names>FFF</given-names></name><name name-style="western"><surname>Bispo</surname><given-names>PC</given-names></name></person-group> (<year>2017a</year>) <article-title>New records of (<tp:taxon-name><tp:taxon-name-part taxon-name-part-type="class">Insecta</tp:taxon-name-part></tp:taxon-name>: <tp:taxon-name><tp:taxon-name-part taxon-name-part-type="order">Hemiptera</tp:taxon-name-part></tp:taxon-name>: <tp:taxon-name><tp:taxon-name-part taxon-name-part-type="suborder">Heteroptera</tp:taxon-name-part></tp:taxon-name>) from the Neotropical Region.</article-title><source>Transactions of the American Entomological Society</source><volume>143</volume>(<issue>2</issue>): <fpage>103</fpage>–<lpage>117</lpage>. <ext-link xlink:type="simple" ext-link-type="doi" xlink:href="10.3157/061.143.0202">https://doi.org/10.3157/061.143.0202</ext-link></mixed-citation></ref><ref id="B78"><mixed-citation xmlns:xlink="http://www.w3.org/1999/xlink" xlink:type="simple"><person-group><name name-style="western"><surname>Polhemus</surname><given-names>DA</given-names></name></person-group> (<year>2021</year>) <article-title><italic><tp:taxon-name><tp:taxon-name-part taxon-name-part-type="genus">Callivelia</tp:taxon-name-part></tp:taxon-name></italic>, a new genus for certain Neotropical <tp:taxon-name><tp:taxon-name-part taxon-name-part-type="subfamily">Veliinae</tp:taxon-name-part></tp:taxon-name> (<tp:taxon-name><tp:taxon-name-part taxon-name-part-type="suborder">Heteroptera</tp:taxon-name-part></tp:taxon-name>: <tp:taxon-name><tp:taxon-name-part taxon-name-part-type="family">Veliidae</tp:taxon-name-part></tp:taxon-name>), including description of a new species.</article-title><source>Zootaxa</source><volume>4950</volume>(<issue>2</issue>): <fpage>345</fpage>–<lpage>360</lpage>. <ext-link xlink:type="simple" ext-link-type="doi" xlink:href="10.11646/zootaxa.4950.2.6">https://doi.org/10.11646/zootaxa.4950.2.6</ext-link></mixed-citation></ref><ref id="B43"><mixed-citation xmlns:xlink="http://www.w3.org/1999/xlink" xlink:type="simple"><person-group><name name-style="western"><surname>Hungerford</surname><given-names>HB</given-names></name></person-group> (<year>1929a</year>) <article-title>Two new species of <tp:taxon-name><tp:taxon-name-part taxon-name-part-type="order">Hemiptera</tp:taxon-name-part></tp:taxon-name> in the collection of the Museum National of Paris.</article-title><source>Bulletin du Muséum National d`Histoire Naturelle</source><volume>1</volume>(<issue>2</issue>): <fpage>198</fpage>–<lpage>200</lpage>.</mixed-citation></ref></ref-list></tp:taxon-treatment>
