# Supplementary material for: ﻿New species and new records of semiaquatic bugs (Arthropoda, Insecta, Hemiptera, Heteroptera, Gerromorpha) from French Guiana
Source: Zookeys. 2022 Nov 1;1126:155–99. doi: 10.3897/zookeys.1126.94545 (PMC9836513; doi:10.3897/zookeys.1126.94545)
Supplement: XML Treatment for Paravelia bullialata [file zookeys.1126.94545-treatment25.xml]

<!DOCTYPE tp:taxon-treatment
  PUBLIC "-//TaxonX//DTD Taxonomic Treatment Publishing DTD v0 20100105//EN" "tax-treatment-NSO.dtd">
<tp:taxon-treatment xmlns:tp="http://www.plazi.org/taxpub"><tp:treatment-meta><kwd-group><label>Taxon classification</label><kwd>
                <named-content content-type="kingdom">Animalia</named-content>
              </kwd><kwd>
                <named-content content-type="order">Hemiptera</named-content>
              </kwd><kwd>
                <named-content content-type="family">Gerridae</named-content>
              </kwd></kwd-group><mixed-citation publication-type="journal"><person-group><name><surname>Rodrigues</surname><given-names>Juliana Mourão dos Santos</given-names></name><name><surname>Crumière</surname><given-names>Antonin Jean Johan</given-names></name><name><surname>Toubiana</surname><given-names>William</given-names></name><name><surname>Khila</surname><given-names>Abderrahman</given-names></name><name><surname>Moreira</surname><given-names>Felipe Ferraz Figueiredo</given-names></name></person-group><article-title>﻿New species and new records of semiaquatic bugs (<tp:taxon-name><tp:taxon-name-part taxon-name-part-type="phylum">Arthropoda</tp:taxon-name-part></tp:taxon-name>, <tp:taxon-name><tp:taxon-name-part taxon-name-part-type="class">Insecta</tp:taxon-name-part></tp:taxon-name>, <tp:taxon-name><tp:taxon-name-part taxon-name-part-type="order">Hemiptera</tp:taxon-name-part></tp:taxon-name>, <tp:taxon-name><tp:taxon-name-part taxon-name-part-type="suborder">Heteroptera</tp:taxon-name-part></tp:taxon-name>, <tp:taxon-name><tp:taxon-name-part taxon-name-part-type="infraorder">Gerromorpha</tp:taxon-name-part></tp:taxon-name>) from French Guiana</article-title><source>Zookeys</source><day>01</day><month>11</month><year>2022</year><volume>1126</volume><fpage>155</fpage><lpage>199</lpage><pub-id pub-id-type="doi">10.3897/zookeys.1126.94545</pub-id></mixed-citation></tp:treatment-meta><tp:nomenclature><label>﻿</label><tp:taxon-name>
              <object-id xmlns:xlink="http://www.w3.org/1999/xlink" content-type="arpha" xlink:type="simple">7109E5CF-EABE-54D1-AE5A-76884EC9B86E</object-id>
              <tp:taxon-name-part taxon-name-part-type="genus" reg="Paravelia">Paravelia</tp:taxon-name-part>
              <tp:taxon-name-part taxon-name-part-type="species" reg="bullialata">bullialata</tp:taxon-name-part>
            </tp:taxon-name><tp:taxon-authority>J. Polhemus &amp; D. Polhemus, 1984</tp:taxon-authority><xref ref-type="fig" rid="F17">Figs 17D</xref><xref ref-type="fig" rid="F18">, 18</xref></tp:nomenclature><tp:treatment-sec sec-type="material" id="SECID0EZKBI"><title>Material examined.</title><p>French Guiana • 2 macropterous ♂, 1 macropterous ♀; Réserve Naturelle Nationale des Nouragues, Camp Inselberg; <named-content xmlns:xlink="http://www.w3.org/1999/xlink" content-type="dwc:verbatimCoordinates" xlink:type="simple"><named-content content-type="geo-json" specific-use="{&#34;type&#34;:&#34;Point&#34;,&#34;coordinates&#34;:[-52.677200,4.089200]}" id="NCID0ECLBI" xlink:type="simple">4.0892, –52.6772</named-content></named-content>; 14 Oct. 2016; A.J.J. Crumière, A. Khila, F.F.F. Moreira, W. Toubiana leg.; <named-content xmlns:xlink="http://www.w3.org/1999/xlink" content-type="dwc:institutional_code" xlink:title="Coleção Entomológica do Instituto Oswaldo Cruz, Fundação Oswaldo Cruz" xlink:href="http://grbio.org/institution/funda%C3%A7%C3%A3o-oswaldo-cruz" xlink:type="simple">CEIOC</named-content> 81293.</p></tp:treatment-sec><tp:treatment-sec sec-type="distribution" id="SECID0ELLBI"><title>Distribution.</title><p>Venezuela (D. <xref ref-type="bibr" rid="B77">Polhemus 2014</xref>), Guyana (<xref ref-type="bibr" rid="B79">J. Polhemus and D. Polhemus 1984</xref>), Suriname (<xref ref-type="bibr" rid="B79">J. Polhemus and D. Polhemus 1984</xref>), French Guiana (<xref ref-type="bibr" rid="B14">Crumière et al. 2016</xref>, <xref ref-type="bibr" rid="B15">2019</xref>; <xref ref-type="bibr" rid="B69">Motta et al. 2018</xref>; this work), Brazil (<xref ref-type="bibr" rid="B79">J. Polhemus and D. Polhemus 1984</xref>), Bolivia (D. <xref ref-type="bibr" rid="B77">Polhemus 2014</xref>).</p></tp:treatment-sec><tp:treatment-sec><!--Section generated to contain objects referenced in tp:taxon-treatment.--><fig id="F17" position="float" orientation="portrait"><object-id xmlns:xlink="http://www.w3.org/1999/xlink" content-type="doi" xlink:type="simple">10.3897/zookeys.1126.94545.figure17</object-id><object-id xmlns:xlink="http://www.w3.org/1999/xlink" content-type="arpha" xlink:type="simple">258C5D56-7DBC-5910-B7D4-21FBD4387801</object-id><label>Figure 17.</label><caption><p>Habitus, dorsal view <bold>A</bold><italic><tp:taxon-name><tp:taxon-name-part taxon-name-part-type="genus" reg="Callivelia">Callivelia</tp:taxon-name-part><tp:taxon-name-part taxon-name-part-type="species" reg="conata">conata</tp:taxon-name-part></tp:taxon-name></italic><bold>B</bold><italic><tp:taxon-name><tp:taxon-name-part taxon-name-part-type="genus" reg="Oiovelia">Oiovelia</tp:taxon-name-part><tp:taxon-name-part taxon-name-part-type="species" reg="cunucunumana">cunucunumana</tp:taxon-name-part></tp:taxon-name></italic>, specimen with approximately v-shaped whitish pruinosity on posterior portion of pronotum <bold>C</bold><italic><tp:taxon-name><tp:taxon-name-part taxon-name-part-type="genus" reg="Oiovelia">Oiovelia</tp:taxon-name-part><tp:taxon-name-part taxon-name-part-type="species" reg="cunucunumana">cunucunumana</tp:taxon-name-part></tp:taxon-name></italic>, specimen without approximately v-shaped whitish pruinosity on posterior portion of pronotum <bold>D</bold><italic><tp:taxon-name><tp:taxon-name-part taxon-name-part-type="genus" reg="Paravelia">Paravelia</tp:taxon-name-part><tp:taxon-name-part taxon-name-part-type="species" reg="bullialata">bullialata</tp:taxon-name-part></tp:taxon-name></italic>. Scale bars: 2 mm.</p></caption><graphic xmlns:xlink="http://www.w3.org/1999/xlink" xlink:href="zookeys-1126-155_article-94545__-g017.jpg" position="float" orientation="portrait" xlink:type="simple" id="oo_764310.jpg"><uri content-type="original_file" xlink:type="simple">https://binary.pensoft.net/fig/764310</uri></graphic></fig><fig id="F18" position="float" orientation="portrait"><object-id xmlns:xlink="http://www.w3.org/1999/xlink" content-type="doi" xlink:type="simple">10.3897/zookeys.1126.94545.figure18</object-id><object-id xmlns:xlink="http://www.w3.org/1999/xlink" content-type="arpha" xlink:type="simple">8068AFD8-59D7-507A-84EA-3D16345EF322</object-id><label>Figure 18.</label><caption><p>Geographic distribution of <italic><tp:taxon-name><tp:taxon-name-part taxon-name-part-type="genus" reg="Callivelia">Callivelia</tp:taxon-name-part><tp:taxon-name-part taxon-name-part-type="species" reg="conata">conata</tp:taxon-name-part></tp:taxon-name></italic>, <italic><tp:taxon-name><tp:taxon-name-part taxon-name-part-type="genus" reg="Oiovelia">Oiovelia</tp:taxon-name-part><tp:taxon-name-part taxon-name-part-type="species" reg="cunucunumana">cunucunumana</tp:taxon-name-part></tp:taxon-name></italic> and <italic><tp:taxon-name><tp:taxon-name-part taxon-name-part-type="genus" reg="Paravelia">Paravelia</tp:taxon-name-part><tp:taxon-name-part taxon-name-part-type="species" reg="bullialata">bullialata</tp:taxon-name-part></tp:taxon-name></italic> in French Guiana. Circles indicate previous records; stars indicate new records.</p></caption><graphic xmlns:xlink="http://www.w3.org/1999/xlink" xlink:href="zookeys-1126-155_article-94545__-g018.jpg" position="float" orientation="portrait" xlink:type="simple" id="oo_764311.jpg"><uri content-type="original_file" xlink:type="simple">https://binary.pensoft.net/fig/764311</uri></graphic></fig></tp:treatment-sec><ref-list><ref id="B77"><mixed-citation xmlns:xlink="http://www.w3.org/1999/xlink" xlink:type="simple"><person-group><name name-style="western"><surname>Polhemus</surname><given-names>DA</given-names></name></person-group> (<year>2014</year>) <article-title>Two new Peruvian species of <italic><tp:taxon-name><tp:taxon-name-part taxon-name-part-type="genus">Paravelia</tp:taxon-name-part></tp:taxon-name></italic> (Heteropera: <tp:taxon-name><tp:taxon-name-part taxon-name-part-type="family">Veliidae</tp:taxon-name-part></tp:taxon-name>) from water-filled bamboo internodes, and distributional notes for other <italic><tp:taxon-name><tp:taxon-name-part taxon-name-part-type="genus">Paravelia</tp:taxon-name-part></tp:taxon-name></italic> species.</article-title><source>Tijdschrift voor Entomologie</source><volume>157</volume>(<issue>2–3</issue>): <fpage>151</fpage>–<lpage>162</lpage>. <ext-link xlink:type="simple" ext-link-type="doi" xlink:href="10.1163/22119434-00002043">https://doi.org/10.1163/22119434-00002043</ext-link></mixed-citation></ref><ref id="B79"><mixed-citation xmlns:xlink="http://www.w3.org/1999/xlink" xlink:type="simple"><person-group><name name-style="western"><surname>Polhemus</surname><given-names>JT</given-names></name><name name-style="western"><surname>Polhemus</surname><given-names>DA</given-names></name></person-group> (<year>1984</year>) <article-title>Studies on Neotropical <tp:taxon-name><tp:taxon-name-part taxon-name-part-type="family">Veliidae</tp:taxon-name-part></tp:taxon-name> (<tp:taxon-name><tp:taxon-name-part taxon-name-part-type="order">Hemiptera</tp:taxon-name-part></tp:taxon-name>) VII. Descriptions of four new species of <italic><tp:taxon-name><tp:taxon-name-part taxon-name-part-type="genus">Paravelia</tp:taxon-name-part></tp:taxon-name></italic> Breddin.</article-title><source>Amazoniana</source><volume>8</volume>: <fpage>339</fpage>–<lpage>349</lpage>.</mixed-citation></ref><ref id="B14"><mixed-citation xmlns:xlink="http://www.w3.org/1999/xlink" xlink:type="simple"><person-group><name name-style="western"><surname>Crumière</surname><given-names>AJJ</given-names></name><name name-style="western"><surname>Santos</surname><given-names>ME</given-names></name><name name-style="western"><surname>Sémon</surname><given-names>M</given-names></name><name name-style="western"><surname>Armisén</surname><given-names>D</given-names></name><name name-style="western"><surname>Moreira</surname><given-names>FFF</given-names></name><name name-style="western"><surname>Khila</surname><given-names>A</given-names></name></person-group> (<year>2016</year>) <article-title>Diversity in morphology and locomotory behavior is associated with niche expansion in the semi-aquatic bugs.</article-title><source>Current Biology</source><volume>26</volume>(<issue>24</issue>): <fpage>1</fpage>–<lpage>7</lpage>. <ext-link xlink:type="simple" ext-link-type="doi" xlink:href="10.1016/j.cub.2016.09.061">https://doi.org/10.1016/j.cub.2016.09.061</ext-link></mixed-citation></ref><ref id="B15"><mixed-citation xmlns:xlink="http://www.w3.org/1999/xlink" xlink:type="simple"><person-group><name name-style="western"><surname>Crumière</surname><given-names>AJJ</given-names></name><name name-style="western"><surname>Armisén</surname><given-names>D</given-names></name><name name-style="western"><surname>Vargas-Lowman</surname><given-names>A</given-names></name><name name-style="western"><surname>Kubarakos</surname><given-names>M</given-names></name><name name-style="western"><surname>Moreira</surname><given-names>FFF</given-names></name><name name-style="western"><surname>Khila</surname><given-names>A</given-names></name></person-group> (<year>2019</year>) Escalation and morphological constraints of antagonistic armaments in water striders. Frontiers in Ecology and Evolution 7: 215. <ext-link xlink:type="simple" ext-link-type="doi" xlink:href="10.3389/fevo.2019.00215">https://doi.org/10.3389/fevo.2019.00215</ext-link></mixed-citation></ref><ref id="B69"><mixed-citation xmlns:xlink="http://www.w3.org/1999/xlink" xlink:type="simple"><person-group><name name-style="western"><surname>Motta</surname><given-names>FS</given-names></name><name name-style="western"><surname>Moreira</surname><given-names>FFF</given-names></name><name name-style="western"><surname>Crumière</surname><given-names>AJJ</given-names></name><name name-style="western"><surname>Santos</surname><given-names>ME</given-names></name><name name-style="western"><surname>Khila</surname><given-names>A</given-names></name></person-group> (<year>2018</year>) <article-title>A new species of <italic><tp:taxon-name><tp:taxon-name-part taxon-name-part-type="genus">Rhagovelia</tp:taxon-name-part></tp:taxon-name></italic> Mayr, 1865 (<tp:taxon-name><tp:taxon-name-part taxon-name-part-type="order">Hemiptera</tp:taxon-name-part></tp:taxon-name>: <tp:taxon-name><tp:taxon-name-part taxon-name-part-type="suborder">Heteroptera</tp:taxon-name-part></tp:taxon-name>: <tp:taxon-name><tp:taxon-name-part taxon-name-part-type="family">Veliidae</tp:taxon-name-part></tp:taxon-name>) from French Guiana, with new records of <tp:taxon-name><tp:taxon-name-part taxon-name-part-type="infraorder">Gerromorpha</tp:taxon-name-part></tp:taxon-name> from the country.</article-title><source>Zootaxa</source><volume>4433</volume>(<issue>3</issue>): <fpage>520</fpage>–<lpage>530</lpage>. <ext-link xlink:type="simple" ext-link-type="doi" xlink:href="10.11646/zootaxa.4433.3.7">https://doi.org/10.11646/zootaxa.4433.3.7</ext-link></mixed-citation></ref></ref-list></tp:taxon-treatment>
