# Supplementary material for: ﻿New species and new records of semiaquatic bugs (Arthropoda, Insecta, Hemiptera, Heteroptera, Gerromorpha) from French Guiana
Source: Zookeys. 2022 Nov 1;1126:155–99. doi: 10.3897/zookeys.1126.94545 (PMC9836513; doi:10.3897/zookeys.1126.94545)
Supplement: XML Treatment for Stridulivelia tersa [file zookeys.1126.94545-treatment30.xml]

<!DOCTYPE tp:taxon-treatment
  PUBLIC "-//TaxonX//DTD Taxonomic Treatment Publishing DTD v0 20100105//EN" "tax-treatment-NSO.dtd">
<tp:taxon-treatment xmlns:tp="http://www.plazi.org/taxpub"><tp:treatment-meta><kwd-group><label>Taxon classification</label><kwd>
                <named-content content-type="kingdom">Animalia</named-content>
              </kwd><kwd>
                <named-content content-type="order">Hemiptera</named-content>
              </kwd><kwd>
                <named-content content-type="family">Gerridae</named-content>
              </kwd></kwd-group><mixed-citation publication-type="journal"><person-group><name><surname>Rodrigues</surname><given-names>Juliana Mourão dos Santos</given-names></name><name><surname>Crumière</surname><given-names>Antonin Jean Johan</given-names></name><name><surname>Toubiana</surname><given-names>William</given-names></name><name><surname>Khila</surname><given-names>Abderrahman</given-names></name><name><surname>Moreira</surname><given-names>Felipe Ferraz Figueiredo</given-names></name></person-group><article-title>﻿New species and new records of semiaquatic bugs (<tp:taxon-name><tp:taxon-name-part taxon-name-part-type="phylum">Arthropoda</tp:taxon-name-part></tp:taxon-name>, <tp:taxon-name><tp:taxon-name-part taxon-name-part-type="class">Insecta</tp:taxon-name-part></tp:taxon-name>, <tp:taxon-name><tp:taxon-name-part taxon-name-part-type="order">Hemiptera</tp:taxon-name-part></tp:taxon-name>, <tp:taxon-name><tp:taxon-name-part taxon-name-part-type="suborder">Heteroptera</tp:taxon-name-part></tp:taxon-name>, <tp:taxon-name><tp:taxon-name-part taxon-name-part-type="infraorder">Gerromorpha</tp:taxon-name-part></tp:taxon-name>) from French Guiana</article-title><source>Zookeys</source><day>01</day><month>11</month><year>2022</year><volume>1126</volume><fpage>155</fpage><lpage>199</lpage><pub-id pub-id-type="doi">10.3897/zookeys.1126.94545</pub-id></mixed-citation></tp:treatment-meta><tp:nomenclature><label>﻿</label><tp:taxon-name>
              <object-id xmlns:xlink="http://www.w3.org/1999/xlink" content-type="arpha" xlink:type="simple">674059AE-341F-5A6F-8C16-CA00D7E89E51</object-id>
              <tp:taxon-name-part taxon-name-part-type="genus" reg="Stridulivelia">Stridulivelia</tp:taxon-name-part>
              <tp:taxon-name-part taxon-name-part-type="species" reg="tersa">tersa</tp:taxon-name-part>
            </tp:taxon-name><tp:taxon-authority>(Drake &amp; Harris, 1941)</tp:taxon-authority><xref ref-type="fig" rid="F22">Figs 22D</xref><xref ref-type="fig" rid="F23">, 23</xref></tp:nomenclature><tp:treatment-sec sec-type="material" id="SECID0EENCI"><title>Material examined.</title><p>French Guiana • 2 micropterous ♂, 1 micropterous ♀; Réserve Naturelle Nationale des Nouragues, Camp Inselberg; <named-content xmlns:xlink="http://www.w3.org/1999/xlink" content-type="dwc:verbatimCoordinates" xlink:type="simple"><named-content content-type="geo-json" specific-use="{&#34;type&#34;:&#34;Point&#34;,&#34;coordinates&#34;:[-52.677200,4.089200]}" id="NCID0ENNCI" xlink:type="simple">4.0892, –52.6772</named-content></named-content>; 14 Oct. 2016; A.J.J. Crumière, A. Khila, F.F.F. Moreira, W. Toubiana leg.; <named-content xmlns:xlink="http://www.w3.org/1999/xlink" content-type="dwc:institutional_code" xlink:title="Coleção Entomológica do Instituto Oswaldo Cruz, Fundação Oswaldo Cruz" xlink:href="http://grbio.org/institution/funda%C3%A7%C3%A3o-oswaldo-cruz" xlink:type="simple">CEIOC</named-content> 77291.</p></tp:treatment-sec><tp:treatment-sec sec-type="distribution" id="SECID0EWNCI"><title>Distribution.</title><p>Trinidad &amp; Tobago (<xref ref-type="bibr" rid="B25">Drake and Harris 1941</xref>), Colombia (<xref ref-type="bibr" rid="B63">Molano et al. 2016</xref>), Venezuela (<xref ref-type="bibr" rid="B27">Drake and Menke 1962</xref>), Guyana (J. <xref ref-type="bibr" rid="B82">Polhemus and Spangler 1995</xref>), Suriname (J. <xref ref-type="bibr" rid="B82">Polhemus and Spangler 1995</xref>), French Guiana (this work), Brazil (J. <xref ref-type="bibr" rid="B82">Polhemus and Spangler 1995</xref>), Peru (J. <xref ref-type="bibr" rid="B82">Polhemus and Spangler 1995</xref>), Bolivia (<xref ref-type="bibr" rid="B19">Drake 1957</xref>).</p></tp:treatment-sec><tp:treatment-sec><!--Section generated to contain objects referenced in tp:taxon-treatment.--><fig id="F22" position="float" orientation="portrait"><object-id xmlns:xlink="http://www.w3.org/1999/xlink" content-type="doi" xlink:type="simple">10.3897/zookeys.1126.94545.figure22</object-id><object-id xmlns:xlink="http://www.w3.org/1999/xlink" content-type="arpha" xlink:type="simple">6DFBCC4F-32E8-5CFF-AE12-BD14FD345813</object-id><label>Figure 22.</label><caption><p>Habitus, dorsal view <bold>A</bold><italic><tp:taxon-name><tp:taxon-name-part taxon-name-part-type="genus" reg="Stridulivelia">Stridulivelia</tp:taxon-name-part><tp:taxon-name-part taxon-name-part-type="species" reg="alia">alia</tp:taxon-name-part></tp:taxon-name></italic><bold>B</bold><italic><tp:taxon-name><tp:taxon-name-part taxon-name-part-type="genus" reg="Stridulivelia">S.</tp:taxon-name-part><tp:taxon-name-part taxon-name-part-type="species" reg="stridulata">stridulata</tp:taxon-name-part></tp:taxon-name></italic><bold>C</bold><italic><tp:taxon-name><tp:taxon-name-part taxon-name-part-type="genus" reg="Stridulivelia">S.</tp:taxon-name-part><tp:taxon-name-part taxon-name-part-type="species" reg="strigosa">strigosa</tp:taxon-name-part></tp:taxon-name></italic><bold>D</bold><italic><tp:taxon-name><tp:taxon-name-part taxon-name-part-type="genus" reg="Stridulivelia">S.</tp:taxon-name-part><tp:taxon-name-part taxon-name-part-type="species" reg="tersa">tersa</tp:taxon-name-part></tp:taxon-name></italic><bold>E</bold><italic><tp:taxon-name><tp:taxon-name-part taxon-name-part-type="genus" reg="Stridulivelia">S.</tp:taxon-name-part><tp:taxon-name-part taxon-name-part-type="species" reg="transversa">transversa</tp:taxon-name-part></tp:taxon-name></italic>. Scale bars: 2 mm.</p></caption><graphic xmlns:xlink="http://www.w3.org/1999/xlink" xlink:href="zookeys-1126-155_article-94545__-g022.jpg" position="float" orientation="portrait" xlink:type="simple" id="oo_764315.jpg"><uri content-type="original_file" xlink:type="simple">https://binary.pensoft.net/fig/764315</uri></graphic></fig><fig id="F23" position="float" orientation="portrait"><object-id xmlns:xlink="http://www.w3.org/1999/xlink" content-type="doi" xlink:type="simple">10.3897/zookeys.1126.94545.figure23</object-id><object-id xmlns:xlink="http://www.w3.org/1999/xlink" content-type="arpha" xlink:type="simple">EABC6409-3457-586F-BAA2-C69B6611E1DB</object-id><label>Figure 23.</label><caption><p>Geographic distribution of <italic><tp:taxon-name><tp:taxon-name-part taxon-name-part-type="genus" reg="Stridulivelia">Stridulivelia</tp:taxon-name-part><tp:taxon-name-part taxon-name-part-type="species" reg="alia">alia</tp:taxon-name-part></tp:taxon-name></italic>, <italic><tp:taxon-name><tp:taxon-name-part taxon-name-part-type="genus" reg="Stridulivelia">S.</tp:taxon-name-part><tp:taxon-name-part taxon-name-part-type="species" reg="stridulata">stridulata</tp:taxon-name-part></tp:taxon-name></italic>, <italic><tp:taxon-name><tp:taxon-name-part taxon-name-part-type="genus" reg="Stridulivelia">S.</tp:taxon-name-part><tp:taxon-name-part taxon-name-part-type="species" reg="strigosa">strigosa</tp:taxon-name-part></tp:taxon-name></italic>, <italic><tp:taxon-name><tp:taxon-name-part taxon-name-part-type="genus" reg="Stridulivelia">S.</tp:taxon-name-part><tp:taxon-name-part taxon-name-part-type="species" reg="tersa">tersa</tp:taxon-name-part></tp:taxon-name></italic>, and <italic><tp:taxon-name><tp:taxon-name-part taxon-name-part-type="genus" reg="Stridulivelia">S.</tp:taxon-name-part><tp:taxon-name-part taxon-name-part-type="species" reg="transversa">transversa</tp:taxon-name-part></tp:taxon-name></italic> in French Guiana. Circles indicate previous records; star and squares indicate new records.</p></caption><graphic xmlns:xlink="http://www.w3.org/1999/xlink" xlink:href="zookeys-1126-155_article-94545__-g023.jpg" position="float" orientation="portrait" xlink:type="simple" id="oo_764316.jpg"><uri content-type="original_file" xlink:type="simple">https://binary.pensoft.net/fig/764316</uri></graphic></fig></tp:treatment-sec><ref-list><ref id="B25"><mixed-citation xmlns:xlink="http://www.w3.org/1999/xlink" xlink:type="simple"><person-group><name name-style="western"><surname>Drake</surname><given-names>CJ</given-names></name><name name-style="western"><surname>Harris</surname><given-names>HM</given-names></name></person-group> (<year>1941</year>) <article-title>A new <italic><tp:taxon-name><tp:taxon-name-part taxon-name-part-type="genus">Velia</tp:taxon-name-part></tp:taxon-name></italic> from Trinidad (<tp:taxon-name><tp:taxon-name-part taxon-name-part-type="order">Hemiptera</tp:taxon-name-part></tp:taxon-name>).</article-title><source>Revista de Etologia</source><volume>12</volume>: <fpage>338</fpage>–<lpage>339</lpage>.</mixed-citation></ref><ref id="B63"><mixed-citation xmlns:xlink="http://www.w3.org/1999/xlink" xlink:type="simple"><person-group><name name-style="western"><surname>Molano</surname><given-names>F</given-names></name><name name-style="western"><surname>Moreira</surname><given-names>FFF</given-names></name><name name-style="western"><surname>Morales</surname><given-names>I</given-names></name></person-group> (<year>2016</year>) <article-title>New species and records of <tp:taxon-name><tp:taxon-name-part taxon-name-part-type="subfamily">Microveliinae</tp:taxon-name-part></tp:taxon-name> and <tp:taxon-name><tp:taxon-name-part taxon-name-part-type="subfamily">Veliinae</tp:taxon-name-part></tp:taxon-name> (<tp:taxon-name><tp:taxon-name-part taxon-name-part-type="order">Hemiptera</tp:taxon-name-part></tp:taxon-name>: <tp:taxon-name><tp:taxon-name-part taxon-name-part-type="suborder">Heteroptera</tp:taxon-name-part></tp:taxon-name>: <tp:taxon-name><tp:taxon-name-part taxon-name-part-type="family">Veliidae</tp:taxon-name-part></tp:taxon-name>) from Colombia.</article-title><source>Zootaxa</source><volume>4171</volume>(<issue>3</issue>): <fpage>575</fpage>–<lpage>585</lpage>. <ext-link xlink:type="simple" ext-link-type="doi" xlink:href="10.11646/zootaxa.4171.3.11">https://doi.org/10.11646/zootaxa.4171.3.11</ext-link></mixed-citation></ref><ref id="B27"><mixed-citation xmlns:xlink="http://www.w3.org/1999/xlink" xlink:type="simple"><person-group><name name-style="western"><surname>Drake</surname><given-names>CJ</given-names></name><name name-style="western"><surname>Menke</surname><given-names>AS</given-names></name></person-group> (<year>1962</year>) <article-title>Water-striders of the subgenus <tp:taxon-name><tp:taxon-name-part taxon-name-part-type="subgenus"/><tp:taxon-name-part taxon-name-part-type="subgenus">Stridulivelia</tp:taxon-name-part></tp:taxon-name> from Mexico, Central America, and the West Indies (<tp:taxon-name><tp:taxon-name-part taxon-name-part-type="order">Hemiptera</tp:taxon-name-part></tp:taxon-name>: <tp:taxon-name><tp:taxon-name-part taxon-name-part-type="family">Veliidae</tp:taxon-name-part></tp:taxon-name>).</article-title><source>Proceedings of the United States National Museum</source><volume>113</volume>(<issue>3460</issue>): <fpage>413</fpage>–<lpage>419</lpage>. <ext-link xlink:type="simple" ext-link-type="doi" xlink:href="10.5479/si.00963801.113-3460.413">https://doi.org/10.5479/si.00963801.113-3460.413</ext-link></mixed-citation></ref><ref id="B82"><mixed-citation xmlns:xlink="http://www.w3.org/1999/xlink" xlink:type="simple"><person-group><name name-style="western"><surname>Polhemus</surname><given-names>JT</given-names></name><name name-style="western"><surname>Spangler</surname><given-names>PJ</given-names></name></person-group> (<year>1995</year>) <article-title>A review of the genus <italic><tp:taxon-name><tp:taxon-name-part taxon-name-part-type="genus">Stridulivelia</tp:taxon-name-part></tp:taxon-name></italic> Hungerford and two new species (<tp:taxon-name><tp:taxon-name-part taxon-name-part-type="suborder">Heteroptera</tp:taxon-name-part></tp:taxon-name>: <tp:taxon-name><tp:taxon-name-part taxon-name-part-type="family">Veliidae</tp:taxon-name-part></tp:taxon-name>) from South America.</article-title><source>Proceedings of the Entomological Society of Washington</source><volume>97</volume>: <fpage>128</fpage>–<lpage>152</lpage>.</mixed-citation></ref><ref id="B19"><mixed-citation xmlns:xlink="http://www.w3.org/1999/xlink" xlink:type="simple"><person-group><name name-style="western"><surname>Drake</surname><given-names>CJ</given-names></name></person-group> (<year>1957</year>) <article-title>New Neotropical water-striders (<tp:taxon-name><tp:taxon-name-part taxon-name-part-type="order">Hemiptera</tp:taxon-name-part></tp:taxon-name>).</article-title><source>Proceedings of the Biological Society of Washington</source><volume>70</volume>: <fpage>111</fpage>–<lpage>118</lpage>. <ext-link xlink:type="simple" ext-link-type="uri" xlink:href="https://biostor.org/reference/82036">https://biostor.org/reference/82036</ext-link></mixed-citation></ref></ref-list></tp:taxon-treatment>
